# Supplementary material for: The impact of an additional extra-hepatic primary malignancy on the outcomes of patients with hepatocellular carcinoma
Source: PLoS One. 2017 Sep 28;12(9):e0184878. doi: 10.1371/journal.pone.0184878 (PMC5619714; doi:10.1371/journal.pone.0184878)
Supplement: S1 Dataset — (XLSX) [file pone.0184878.s001.xlsx]

## Sheet: 工作表1
Gender	Dx_Age	HCC_size	T	N	M	BCLC	First Recurrence_Date	BH	BW	Death_ICD9	Death_ICD10	Double Ca.	EHPC Before or After	Curative therapy	TNM stage	Survival (0 death)	Months	Etiology	HCC_Num	CTP	AFP value
2	39	128	4	1	1	C	0	164	60		C259	0	0	0	4	0	4	1	2	A	1.18
1	75	22	1	0	0	A	0	168	64			0	0	0	1	1	31.6	1	1	A	1.2
2	66	200	1	0	0	B	0	153	58		C229	0	0	0	1	0	15.1	4	1	A	1.3
1	42	60	3b	0	0	C	0	178	76		C229	0	0	0	3	0	3.2	1	2	B	1.43
1	75	39	1	0	0	A	0	157	74			0	0	0	1	1	22.2	4	1	A	1.51
1	64	60	1	0	0	B	0				I609	0	0	0	1	0	3.1	1	1	B	1.57
1	80	105	3	1	0	C	0				C229	0	0	0	3	0	0.3	4	2	B	1.69
2	69	61	1	0	0	B	1					0	0	0	1	1	45.7	2	1	A	1.7
1	61	31	1	0	0	A	0					0	0	1	1	1	42.2	4	1	A	1.81
2	75	29	1	0	0	A	1					0	0	0	1	1	58.9	1	1	A	1.9
1	72	50	3a	0	0	C	0	165	71			0	0	0	3	1	15.4	3	2	A	1.96
1	76	160	3b	0	0	C	0				I219	0	0	0	3	0	38.3	2	1	B	2.17
2	42	89	3a	1	1	C	0	163	62		C229	1	1	0	4	0	13.7	1	2	A	2.22
1	75	55	1	0	0	B	0	164	61			0	0	0	1	1	14.2	3	1	A	2.27
1	60	38	1	0	0	A	1	162	50			0	0	1	1	1	34.7	4	1	B	2.44
1	72	22	1	0	0	A	0	164	65			0	0	1	1	1	34.1	2	1	A	2.45
1	80	95	1	0	0	C	0	150	48			0	0	1	2	1	16.1	1	2	A	2.48
1	69	25	1	0	0	A	0					0	0	0	1	1	37.3	2	1	A	2.48
2	71	27	1	0	0	A	0					0	0	0	1	1	67.5	4	1	A	2.5
1	72	69	1	0	0	B	1				C229	1	2	0	1	0	15.3	4	1	A	2.5
1	72	130	3b	0	0	C	0	162	59			0	0	0	3	1	30.3	2	1	B	2.6
1	63	42	1	0	0	A	0	170	66			0	0	0	1	1	21.4	1	1	A	2.67
1	53	30	1	0	0	A	1				C229	0	0	0	1	0	44.6	2	1	A	2.7
1	52	30	1	0	0	A	0					0	0	1	1	1	60.6	2	1	B	2.7
1	37	24	1	0	0	A	0					0	0	1	1	1	44.8	4	1	A	2.7
1	78	32	2	0	0	B	0				C229	0	0	1	2	0	12.2	2	2	A	2.7
1	65	56	1	0	0	B	0					0	0	1	1	1	38.8	4	1	A	2.7
1	70	78	3a	0	1	D	0	175	54			0	0	0	4	1	24.7	4	2	B	2.73
2	69	15	1	0	0	0	1				C229	0	0	1	1	0	25.5	4	1	B	2.73
1	84	20	1	0	0	0	1	158	55			0	0	0	1	1	30.1	2	1	A	2.8
1	70	22	1	0	0	A	0	164	50			0	0	1	1	1	32.1	1	1	A	2.8
1	55	100	3a	0	0	B	0	163	59		C229	0	0	0	3	0	5.9	4	2	B	2.8
1	68	60	1	0	0	B	0	152	52			0	0	0	1	1	31	4	1	A	2.8
1	54	45	1	0	0	A	0	161	95			0	0	1	2	1	33.6	4	2	A	2.8
1	70	90	3	0	0	B	0				G039	0	0	1	3	0	39.8	1	2	A	2.8
1	45	18	1	0	0	0	0					0	0	1	1	1	38.1	1	1	A	2.8
1	53	202	3b	1	1	C	0	173	85		C229	0	0	0	4	0	2.6	4	2	A	2.84
1	56	47	1	0	0	A	0					0	0	1	1	1	37.1	4	1	A	2.85
1	71	32	1	0	0	A	0	171	76			0	0	1	2	1	33.9	2	2	A	2.86
1	64	23	2	0	0	C	0	171	63		C229	0	0	0	2	0	18	2	2	B	2.86
1	73	12	1	0	0	0	0					0	0	0	1	1	40.6	1	1	A	2.86
2	70	60	3a	0	1	C	0				C229	0	0	0	4	0	3.2	1	2	A	2.9
1	54	93	3a	0	1	C	0				K750	0	0	0	4	0	2	1	2	B	2.97
1	71	15	1	0	0	0	0	160	63			0	0	1	1	1	20.9	1	1	A	3
1	51	62	1	0	0	B	0	163	63			0	0	1	1	1	14.5	4	1	A	3
1	68	26	1	0	0	A	0	160	57			0	0	1	1	1	30.1	4	1	A	3
1	59	47	1	0	0	A	0	168	73			0	0	1	1	1	23.9	2	1	A	3
1	55	44	1	0	0	A	1					0	0	1	2	1	48.3	1	2	A	3
1	56	90	1	0	0	B	0	166	76			0	0	1	1	1	27.7	1	1	A	3.02
1	79	33	1	0	0	C	0	163	75			0	0	1	1	1	13	2	1	A	3.05
2	80		3b	1	0	C	0	150	46		C229	0	0	0	4	0	1.5	4	2	B	3.05
1	69	18	1	0	0	0	0	164	63			0	0	1	1	1	18.6	4	1	A	3.1
2	60	23	1	0	0	A	0	158	62			0	0	1	1	1	24.2	2	1	A	3.1
2	80	20	1	0	0	0	0	146	56			0	0	1	1	1	18.2	4	1	A	3.1
1	76	21	1	0	0	A	0	160	63			0	0	1	1	1	15.9	1	1	A	3.1
2	53	37	2	0	1	C	0	150	50		C229	0	0	0	4	0	6.4	3	2	A	3.1
1	64	77	3a	0	0	C	0	167	89		K746	0	0	0	3	0	2.9	4	2	B	3.1
1	70	20	1	0	0	0	0	162	63			0	0	1	1	1	25.2	2	1	A	3.1
1	63	72	3a	0	0	B	0	164	77			0	0	1	3	1	13.1	4	2	A	3.1
1	39	10	1	0	0	D	0	174	65			0	0	1	1	1	16.8	4	1	C	3.1
2	61	19	1	0	0	0	0	159	52			0	0	1	1	1	24.7	2	1	A	3.2
1	61	19	1	0	0	0	0	168	61			0	0	0	1	1	30.7	3	1	A	3.2
1	40	107	3a	0	0	B	0	173	89			0	0	1	3	1	25.9	1	2	A	3.2
1	68	54	1	0	0	B	0	170	49			0	0	0	1	1	29.1	3	1	A	3.2
1	54	17	1	0	0	0	0					0	0	0	1	1	70.3	1	1	A	3.2
1	49	9	1	0	0	0	0					0	0	1	1	1	40.5	2	1	A	3.2
1	51	21	1	0	0	A	0					0	0	0	1	1	46.4	1	1	A	3.2
1	75	68	1	0	0	B	0				I10	0	0	0	1	0	12.3	4	1	A	3.2
2	71		1	0	0	D	0	154	43		C259	1	1	1	1	0	2.7	4	1	A	3.25
1	58	18	1	0	0	0	0	163	63			0	0	1	1	1	29.8	2	1	A	3.26
1	80	61	1	0	0	C	1	168	61			0	0	0	1	1	14.7	4	1	A	3.3
1	57	38	1	0	0	A	0	161	69			0	0	1	1	1	30.6	1	1	A	3.3
2	71	23	1	0	0	A	1				C229	0	0	1	1	0	40.1	3	1	A	3.3
1	67		3	1	0	C	0			1550		0	0	0	3	0	4.1	1	2	A	3.3
1	66	25	1	0	0	A	0					0	0	0	1	1	67.9	4	1	A	3.3
2	65	71	1	0	0	B	1					1	1	0	1	1	61.9	2	1	A	3.37
1	45	70	1	0	0	B	1	168	71			0	0	1	1	1	24.5	1	1	A	3.4
2	72	35	1	0	0	A	0	156	999		C229	1	1	0	1	0	12.6	2	1	A	3.4
1	57	20	1	0	0	0	1				C229	0	0	0	1	0	13.5	1	1	A	3.4
1	84	50	2	0	0	B	0	163	68			0	0	0	2	1	34.5	2	2	A	3.43
1	56	33	1	0	0	A	0	174	69			0	0	1	1	1	24.4	1	1	A	3.5
1	74	8	1	0	0	0	0	158	70			0	0	1	1	1	22.4	4	1	A	3.5
1	59	53	1	0	0	B	1	170	74			0	0	0	1	1	21.9	4	1	A	3.5
1	62	128	3a	0	0	D	0	162	54		C269	1	2	0	3	0	18.5	4	2	A	3.5
1	51	37	1	0	0	A	0	161	76			0	0	1	1	1	23.3	4	1	A	3.5
1	78	148	1	0	0	B	0	164	66		C229	0	0	0	1	0	1.4	1	1	A	3.5
2	69	26	1	0	0	A	0	151	46			0	0	1	1	1	24.1	4	1	A	3.5
1	54	37	1	0	0	A	0	165	82			0	0	1	2	1	28	1	2	A	3.5
1	55	29	2	0	0	A	0				N19	0	0	1	2	0	17.4	1	2	B	3.5
1	64	36	2	0	0	B	0					0	0	0	2	1	58.5	1	2	A	3.5
2	56	145	3	0	0	B	0				A419	0	0	0	3	0	27.8	4	2	A	3.5
2	84	39	1	0	0	A	1			1551	C97	0	0	1	1	0	3.8	2	1	A	3.6
1	48	17	1	0	0	0	1				C229	0	0	0	1	0	37.7	1	1	A	3.6
2	60	24	1	0	0	A	0					0	0	1	1	1	39.9	2	1	A	3.6
1	75	28	2	0	0	A	0	163	62			1	1	1	2	1	12.7	1	2	A	3.61
1	50	73	3a	0	0	B	1	168	78			0	0	1	3	1	17.1	1	2	A	3.7
2	90	58	3a	1	1	C	0	144	42		C229	0	0	0	4	0	3.5	4	2	B	3.7
1	69	30	1	0	0	A	0	155	61			0	0	0	1	1	12.9	2	1	A	3.7
1	63	30	1	0	0	A	1					0	0	0	1	1	50.6	1	1	A	3.7
1	72	28	1	0	0	A	0					0	0	1	2	1	42.7	2	2	A	3.7
1	73	24	1	0	0	A	1					0	0	1	1	1	68.4	2	1	A	3.7
1	83	50	1	0	0	A	0				C229	0	0	0	1	0	26.7	2	1	A	3.7
1	67	17	1	0	0	0	0	163	59			0	0	0	1	1	27.3	1	1	A	3.9
1	46	56	2	0	0	B	0					0	0	0	2	1	50	4	2	A	3.9
1	71	49	1	0	0	A	0				C229	0	0	0	1	0	20.2	2	1	A	3.9
1	75	35	2	0	0	B	0	163	72			1	2	1	2	1	27	4	2	A	3.99
1	58	51	3a	1	0	C	0	170	75		C229	0	0	0	4	0	1.7	1	2	B	3.99
2	74	25	1	0	0	A	0	153	53		N189	0	0	1	1	0	17.3	1	1	A	4
1	53	32	1	0	0	A	0	170	69			0	0	1	1	1	25.2	1	1	A	4
1	72	128	3a	0	0	B	0	152	66			0	0	0	3	1	12.3	2	2	A	4
1	64	17	1	0	0	0	0	164	66			0	0	1	1	1	16.9	1	1	A	4
1	69	15	1	0	0	0	0	167	74			0	0	1	1	1	23.3	2	1	A	4
1	66	23	1	0	0	A	0	150	80			0	0	0	1	0	34.5	1	1	A	4
2	70	35	1	0	0	A	1				C229	0	0	1	1	0	30	2	1	A	4
1	70	51	1	0	0	B	1				C229	0	0	1	1	0	35.7	2	1	A	4
1	41	33	2	0	0	B	0			1552	C229	0	0	0	2	0	1.4	1	2	C	4.01
2	57	27	2	1	0	C	0	158	52			0	0	0	4	1	18.7	2	2	B	4.19
1	58	80	3a	0	0	C	1	170	88			0	0	0	3	1	18.7	1	2	A	4.2
1	42	35	1	0	0	A	0	168	99			0	0	1	1	1	18.9	4	1	A	4.2
1	55	17	1	0	0	0	0					0	0	0	1	1	72.5	1	1	A	4.2
1	63	149	3b	0	0	C	0	165	78		J189	0	0	0	3	0	4.6	4	1	B	4.24
1	67	127	3a	0	0	B	0	165	51		C229	1	1	0	3	0	7	1	2	A	4.3
1	75	30	1	0	0	A	0	160	61			0	0	1	1	1	18	4	1	A	4.3
1	58	38	2	0	0	B	0				C229	0	0	0	2	0	14.4	2	2	A	4.3
2	42	42	1	0	0	A	0	147	59			0	0	1	1	1	31.1	1	1	A	4.4
1	76	50	2	0	0	B	0					0	0	0	2	1	52.9	4	2	A	4.4
1	61	51	3	0	0	B	0				C229	0	0	1	3	0	47.8	2	2	B	4.4
1	56	43	1	0	0	D	0				C229	0	0	1	1	0	2.9	2	1	C	4.4
1	74	100	3	0	0	B	0			1552	C229	0	0	0	3	0	1.5	4	2	A	4.4
1	53	19	1	0	0	0	0	160	72			0	0	1	1	1	17.6	1	1	A	4.41
1	51	26	1	0	0	A	0					0	0	1	1	1	70.6	1	1	A	4.5
1	55	23	2	0	0	A	1				C229	0	0	0	2	0	33.3	1	2	A	4.5
1	75	65	1	0	0	B	0					0	0	1	1	1	65	4	1	A	4.5
1	47	65	2	0	0	B	0					0	0	1	2	1	39.5	1	2	B	4.5
2	66		3b	0	0	C	0				C229	0	0	0	3	0	11.9	1	2	A	4.5
2	60	20	1	0	0	C	0	159	45			0	0	1	1	1	12.9	2	1	A	4.6
1	64	35	1	0	0	A	0					0	0	1	1	1	43.2	2	1	A	4.6
1	56	50	3b	0	0	C	0	167	67			0	0	0	3	0	25.8	2	2	A	4.7
1	64	77	1	0	0	B	0	166	68			1	2	1	1	0	30.7	4	1	A	4.7
1	62	28	1	0	0	A	1	169	72			0	0	1	1	1	31.9	1	1	A	4.7
1	51	20	1	0	1	C	0				C229	0	0	0	4	0	19.8	1	1	B	4.7
1	59	17	1	0	0	0	1	158	62			0	0	1	1	1	28.5	2	1	A	4.8
1	62	28	1	0	0	A	1	162	67			0	0	0	1	1	33.3	1	1	B	4.8
1	61	88	3a	0	0	B	0					0	0	1	3	1	42.7	2	2	A	4.8
1	65	11	1	0	0	0	0					0	0	1	1	1	65.3	2	1	A	4.8
1	56	12	2	0	0	A	0	171	66			0	0	1	2	1	31.2	1	2	A	4.9
2	72	18	1	0	0	0	1				W19	0	0	1	1	0	37.4	3	1	B	4.9
2	72	15	1	0	0	0	0	148	51			0	0	1	1	1	31.6	2	1	A	5
2	63	15	1	0	0	0	0	164	80			0	0	1	1	1	27.7	2	1	A	5
1	63	30	1	0	0	A	0	165	68			0	0	1	1	1	31.5	1	1	A	5
2	77	17	1	0	0	0	1				C229	0	0	0	1	0	31.5	2	1	A	5
1	70	28	1	0	0	A	1				C229	0	0	0	1	0	56.8	2	1	A	5
1	52	27	1	0	0	A	0	179	88			0	0	1	1	1	21.7	1	1	A	5.02
1	80	52	1	0	0	B	0	164	79			0	0	1	1	1	30	4	1	A	5.1
1	80	55	1	0	0	B	0	164	62		C229	0	0	0	1	0	23.4	1	1	A	5.1
1	39	17	1	0	0	C	1					0	0	1	1	1	59.7	3	1	A	5.1
1	62	20	1	0	0	0	1					0	0	1	1	1	60.2	2	1	A	5.1
2	62	38	2	0	0	B	0				C229	0	0	0	2	0	21.1	2	2	B	5.1
1	81	42	1	0	0	A	0					0	0	0	1	1	55.2	4	1	A	5.1
2	89	140	3b	0	0	C	0				C229	0	0	0	3	0	9.8	4	1	B	5.1
2	72	11	2	0	0	A	0	156	60			0	0	1	2	1	25.4	2	2	A	5.15
1	53	10	1	0	0	0	0	165	63			0	0	0	1	1	23	4	1	B	5.2
1	56	10	1	0	0	0	0	175	77			0	0	1	1	1	25.9	2	1	A	5.2
1	51	57	1	0	0	B	1					0	0	1	1	1	38.7	2	1	A	5.2
1	56	40	1	0	1	C	0				C229	0	0	0	4	0	35	2	1	A	5.2
1	55	50	1	0	0	A	0	167	73			0	0	1	1	1	24.7	4	1	A	5.3
1	72		3b	0	0	C	0	174	67		D689	0	0	0	3	0	5.8	2	2	B	5.3
1	53	11	1	0	0	0	0	169	84			0	0	0	1	1	31.2	4	1	A	5.3
2	79	35	1	0	0	A	0					0	0	1	2	1	70	4	2	A	5.3
1	70	44	1	0	0	A	1					0	0	0	1	1	58.6	1	1	A	5.3
2	64	12	1	0	0	0	0	153	53			0	0	1	1	1	22.7	1	1	A	5.4
1	58	27	1	0	0	A	1					0	0	1	2	1	45.3	1	2	A	5.4
2	77	110	1	0	0	C	0				C229	0	0	0	1	0	21.3	2	1	B	5.4
2	49	26	2	0	0	A	1					0	0	1	2	1	61.3	2	2	A	5.46
2	39	31	2	0	0	B	0				K746	0	0	0	2	0	19.2	4	2	B	5.49
2	70	20	1	0	0	0	0	154	59			0	0	1	1	1	27.5	2	1	A	5.5
2	78	41	3b	0	0	C	0	147	34		C229	0	0	0	3	0	12.5	2	2	A	5.6
2	67	56	3a	1	0	C	0	154	60		C229	0	0	0	4	0	11.4	2	2	A	5.6
1	59	37	2	0	0	B	0	164	102			0	0	0	2	1	14.4	1	2	A	5.7
1	71	20	1	0	0	0	1				C229	0	0	0	1	0	28.8	1	1	A	5.7
1	65	65	1	0	0	B	0					0	0	1	1	1	73	4	1	A	5.7
1	62	23	2	0	0	A	0	155	55			0	0	0	2	1	34.9	1	2	A	5.73
1	64	50	1	0	0	A	0	165	71			0	0	1	1	1	18.8	2	1	A	5.8
2	63	21	1	0	0	A	0				D432	0	0	1	1	0	4.1	3	1	B	5.8
1	62	35	1	0	0	A	0	170	65			0	0	1	1	1	27.7	1	1	A	5.9
1	55	7	1	0	0	0	1	162	49			0	0	0	1	1	29.6	2	1	A	6
1	61	86	1	0	0	B	1	165	65			1	2	1	2	1	25.5	4	2	A	6
1	43	27	1	0	0	A	0					0	0	1	1	1	65.8	1	1	A	6
1	69	30	1	0	0	A	1					0	0	0	1	1	62.8	2	1	A	6
2	65	43	1	0	0	A	1					1	2	1	1	1	41.3	2	1	A	6
1	55	22	1	0	0	D	0	168	77			0	0	1	1	1	13.2	1	1	C	6.06
1	64	38	1	0	0	A	0	168	60			0	0	1	1	1	34.1	4	1	A	6.06
1	71	76	3a	0	0	B	0	162	50			1	1	0	3	1	17.1	1	2	A	6.1
2	68	33	1	0	0	A	1	156	59			0	0	0	1	1	25.6	1	1	A	6.1
1	48	45	1	0	0	A	0					0	0	1	1	1	61.9	2	1	A	6.1
1	72		3b	0	0	C	0				C229	0	0	0	3	0	2.5	4	2	B	6.1
1	42	17	1	0	0	0	1				C229	0	0	1	1	0	62.1	1	1	A	6.1
2	61	18	2	0	0	A	0					0	0	1	2	1	64.4	2	2	A	6.1
1	45	27	1	0	0	A	0	174	90			0	0	1	1	1	23.4	1	1	A	6.2
1	67	64	1	0	0	C	0	161	73			0	0	1	1	1	17.7	1	1	A	6.2
2	61	70	4	1	1	C	0	167	71		C229	0	0	0	4	0	5.5	2	2	A	6.2
1	77	45	1	0	0	A	1				C229	0	0	1	2	0	7	2	2	A	6.2
1	69	40	1	0	0	A	1	164	73		C229	0	0	1	1	0	22	4	1	B	6.27
2	77	24	1	0	0	C	0	151	62			0	0	0	1	1	19.1	2	1	A	6.3
1	39	23	2	0	0	A	0				C229	1	2	0	2	0	51.5	1	2	C	6.3
1	66	28	1	0	0	A	1	165	71			0	0	1	1	1	22.1	2	1	A	6.36
2	67	28	2	0	0	B	1	148	72			0	0	0	2	1	15.3	2	2	A	6.4
1	71	29	2	0	0	A	0	166	77			0	0	0	2	1	20.7	1	2	A	6.4
1	75	22	2	0	0	A	0				C229	0	0	1	2	0	37.6	2	2	A	6.4
1	57	25	2	0	0	A	0				K746	0	0	1	2	0	40	2	2	A	6.4
1	54	32	1	0	0	A	0	159	63			0	0	0	1	1	22.4	1	1	A	6.5
1	66	28	1	0	0	A	1				C229	0	0	0	1	0	27.7	2	1	A	6.5
1	58	29	2	0	0	A	1				C220	0	0	0	2	0	35.8	1	2	A	6.5
1	67	57	1	0	0	B	0					0	0	0	1	1	37.8	1	1	B	6.5
1	55	30	1	0	1	0	0				C229	0	0	0	4	0	41.5	3	1	A	6.5
1	59	29	2	0	0	A	0					0	0	0	2	1	72.3	1	2	A	6.6
1	62	31	1	0	0	A	0				C139	1	1	1	1	0	30.5	1	1	A	6.6
2	55	19	2	0	0	A	0	152	45			0	0	1	2	1	13.5	4	2	A	6.7
1	61	21	2	0	0	A	0	163	49			0	0	0	2	1	35	1	2	A	6.7
2	73		3	0	0	C	0				C229	0	0	0	3	0	10	1	1	A	6.7
1	80	60	3	0	0	B	0				K746	0	0	0	3	0	5.4	4	2	A	6.7
1	64	16	2	0	0	C	0	169	85			0	0	0	2	1	26.5	1	2	A	6.72
1	52	40	1	0	0	A	0	164	69			0	0	1	1	1	13.1	1	1	A	6.8
1	65	30	1	0	0	A	1	157	63			0	0	1	1	1	32	1	1	B	6.8
2	83	83	1	0	0	B	0				C229	0	0	0	1	0	38.9	4	1	A	6.8
1	59	24	1	0	0	A	0					0	0	1	1	1	58	2	1	A	6.89
2	63	21	1	0	0	A	1	150	51			0	0	1	1	1	36.3	2	1	A	6.9
1	63	19	1	0	0	0	0				C229	0	0	0	1	0	43.1	2	1	A	6.9
1	55	26	1	0	0	A	0					0	0	1	1	1	44.4	1	1	A	6.9
1	38	48	1	0	0	A	1				C229	0	0	1	2	0	12.5	3	1	A	6.9
2	60	83	3a	0	0	B	0	147	56		C229	0	0	0	3	0	3.6	2	2	A	6.93
1	83	38	1	0	0	A	1				C229	0	0	0	1	0	59.8	2	1	A	6.96
1	51	58	3	0	0	C	0				C229	0	0	0	3	0	9.8	2	2	A	6.98
1	62	24	1	0	0	A	0					0	0	1	1	1	46.6	1	1	A	7
1	62	30	2	0	0	B	0				C229	0	0	0	2	0	44.7	1	2	B	7
2	74	63	3a	0	0	B	0	154	73		C229	0	0	0	3	0	19.3	2	2	A	7.1
1	68	50	1	0	0	A	0				C159	1	1	0	1	0	8.9	4	1	A	7.16
2	59	18	2	0	0	B	0	149	72			0	0	0	2	1	20.8	1	2	A	7.17
1	60	30	1	0	0	A	0	163	80			0	0	1	1	1	33.1	1	1	A	7.2
2	70	16	2	0	0	A	1					0	0	0	2	1	43.4	2	2	A	7.2
2	86	15	1	0	0	0	1				C229	0	0	1	1	0	51.8	2	1	A	7.3
2	81	18	1	0	0	0	0				C229	0	0	1	1	0	29	1	1	A	7.3
2	75	16	1	0	0	0	1				C229	0	0	1	2	0	27.2	2	2	A	7.3
2	54	14	2	0	0	A	0					0	0	1	2	1	53.9	2	2	A	7.3
2	80	10	1	0	0	0	0	149	43			1	1	1	1	1	13.4	2	1	A	7.39
1	76	33	1	0	0	A	0	170	81			0	0	0	1	1	25	4	1	A	7.4
2	53	24	1	0	0	A	0				K746	1	1	1	1	0	27.3	1	1	A	7.4
1	62	20	1	0	0	0	0					0	0	1	1	1	53	2	1	A	7.4
2	77	91	1	0	0	B	1				C229	0	0	0	1	0	20.6	4	1	A	7.48
1	64	14	1	0	0	0	1	165	60		C229	0	0	1	1	0	7.7	2	1	A	7.5
1	30	56	3	0	0	B	0				C229	0	0	0	3	0	59.9	4	2	B	7.5
1	63	21	1	0	0	A	0	164	68			0	0	1	1	1	12.3	1	1	A	7.6
1	65	166	3	0	0	C	0				C229	0	0	0	3	0	11.3	1	2	A	7.6
2	49	20	2	0	0	A	0				C229	0	0	1	2	0	38.8	4	2	A	7.6
1	56	45	2	0	0	B	0			235	D376	0	0	0	2	0	8.2	1	2	B	7.6
2	67	27	1	0	0	A	0				C229	0	0	0	1	0	45.1	2	1	A	7.6
1	63	8	1	0	0	0	1	166	74			0	0	0	1	1	33.3	2	1	A	7.7
2	74	49	1	0	0	A	0					0	0	1	1	1	46.9	2	1	A	7.7
1	52	61	3	1	1	C	0				C229	0	0	0	4	0	2	1	2	B	7.7
1	75	20	1	0	0	C	0				C229	0	0	0	1	0	15.3	1	1	A	7.8
1	40	13	1	0	0	0	0				C229	0	0	1	1	0	9.1	1	1	A	7.8
1	81	150	3a	0	0	C	0				C229	0	0	0	3	0	4.5	1	2	B	7.9
1	48	11	1	0	0	0	1					0	0	0	1	1	42.2	1	1	A	7.9
2	74	18	1	0	0	0	0					0	0	1	1	1	42.1	2	1	A	8
1	56	18	1	0	0	0	0	158	73			0	0	1	1	1	24.2	2	1	A	8.09
1	64	18	1	0	0	0	1	171	84			0	0	1	1	1	15.1	1	1	A	8.1
1	62	88	3	0	0	B	0				C229	0	0	0	3	0	7.6	1	2	B	8.19
1	57	26	1	0	0	A	1	156	47			1	1	1	1	1	13.1	2	1	A	8.2
2	76	18	1	0	0	0	0	144	42			0	0	0	1	1	29.6	2	1	A	8.2
1	63	85	1	0	0	B	0	150	55			0	0	0	1	1	28.8	1	1	A	8.3
1	74	28	2	0	0	C	0				C229	0	0	1	2	0	33.2	1	2	A	8.3
1	79	13	1	0	0	0	1				C269	1	1	1	1	0	37.2	2	1	A	8.3
1	75	43	1	0	0	A	0				C229	0	0	0	1	0	26.1	2	1	A	8.3
2	59	87	3b	0	0	C	0	158	70		K746	0	0	0	3	0	10.3	2	2	A	8.4
1	55	25	1	0	0	A	1					0	0	1	1	1	44.3	1	1	B	8.4
2	87	31	1	0	0	A	0	155	59			0	0	0	1	1	27.6	4	1	A	8.5
2	70	14	1	0	0	0	0	159	55			1	1	1	1	1	32.4	1	1	A	8.5
1	61	41	1	0	0	A	0	162	62			0	0	1	1	1	17.8	1	1	A	8.5
1	69	41	2	0	0	B	1	160	63			0	0	0	2	0	31	1	2	B	8.6
1	71	42	1	0	0	A	1					0	0	0	1	1	54.3	3	1	A	8.6
2	51	44	2	0	0	D	0				K746	0	0	0	2	0	7.8	2	2	C	8.61
2	83	58	1	0	0	B	0	147	65			0	0	0	1	1	21.2	2	1	A	8.8
1	87	81	3a	0	0	B	0	171	61		C229	0	0	0	3	0	12.7	2	2	A	8.8
1	58	21	2	0	0	A	0					0	0	0	2	1	37.8	2	2	A	8.8
1	69	17	1	0	0	0	0	159	69			1	2	1	1	1	27.1	1	1	A	8.9
2	56	18	1	0	0	0	1				C229	0	0	0	1	0	66.2	1	1	A	8.9
2	58	101	3b	0	0	C	0				C229	0	0	0	3	0	1.2	2	2	B	9
1	58	25	2	0	0	B	1				C229	0	0	1	2	0	15.6	1	2	A	9
1	74		3a	0	0	B	0					1	2	0	3	1	38.9	1	2	A	9
1	64	121	3a	0	0	B	0	166	63			0	0	0	3	1	17.4	1	2	A	9.19
2	72	36	1	0	0	C	0	129	58			0	0	1	1	1	13.7	4	1	A	9.2
1	72	112	3a	0	0	B	0				C229	0	0	0	3	0	26.6	1	2	A	9.2
2	75	51	3	0	0	B	0				C229	0	0	0	3	0	8.7	2	2	A	9.2
1	57	24	1	0	0	A	0					0	0	1	1	1	48.7	1	1	A	9.2
2	69	26	1	0	0	A	1	158	61			0	0	0	1	1	32.7	2	1	A	9.21
2	69	48	2	0	0	B	0	160	72		K746	0	0	0	2	0	16.8	1	2	A	9.3
1	68	33	1	0	0	A	1	166	62			0	0	1	1	1	20.3	2	1	A	9.3
1	57	32	1	0	0	A	0	175	89			0	0	1	1	1	24.5	2	1	A	9.3
1	72	50	1	0	0	B	0	168	67			0	0	1	1	1	21	3	1	A	9.34
2	78	30	1	0	0	C	0	145	46			0	0	0	1	1	14.2	2	1	A	9.4
1	77	27	2	0	0	C	0	157	56			0	0	0	2	1	25.6	2	2	B	9.5
1	74	51	3a	0	0	C	0	172	96		C229	0	0	0	3	0	3.4	4	2	A	9.5
2	58	33	1	0	0	A	1	150	88			0	0	0	1	1	17.8	2	1	A	9.5
1	74	90	1	0	0	B	0	171	65		C229	0	0	0	1	0	24.1	1	1	A	9.5
2	68	25	1	0	0	C	0					0	0	0	1	1	60.7	4	1	B	9.5
2	61	10	2	0	0	A	0					0	0	1	2	1	57	2	2	A	9.6
1	65	29	2	0	0	A	1				V899	0	0	0	2	0	37.3	1	2	A	9.6
2	63	38	1	0	0	A	0	158	76			0	0	0	1	1	13.7	2	1	A	9.7
1	70	75	3	0	0	B	0			1552	C229	0	0	1	3	0	4.7	2	2	A	9.8
2	67	28	1	0	0	A	0	155	57			0	0	0	1	1	24.9	2	1	A	9.9
1	47	37	2	0	0	A	0					0	0	0	2	1	48.4	3	2	A	9.95
1	50	21	1	0	0	A	1					1	1	1	2	1	69.4	1	2	A	10
1	50	19	1	0	0	C	0				K746	0	0	0	1	0	21.1	2	1	A	10
1	61	116	3a	0	0	B	1				C229	0	0	1	3	0	34.9	1	2	A	10
1	72	26	2	0	0	A	1					0	0	0	2	1	66	2	2	A	10.1
2	76	117	3b	0	0	C	0	155	70		D376	0	0	0	3	0	2.4	4	2	B	10.2
1	74	35	1	0	0	C	1	165	60			0	0	1	1	1	12.5	4	1	B	10.2
2	89	61	3	0	0	B	0			1552		0	0	0	3	0	5.6	2	2	B	10.2
1	56	92	3	0	0	B	0				C229	0	0	0	3	0	53.4	1	2	A	10.3
1	65	31	2	0	0	A	0	166	82			0	0	0	2	1	32	2	2	A	10.4
2	68	32	1	0	0	A	1				C229	0	0	1	1	0	35.3	1	1	A	10.4
1	56	18	1	0	0	0	0					0	0	1	1	1	53.4	4	1	A	10.5
2	80	18	2	0	0	A	0				C229	0	0	0	2	0	16.4	1	2	B	10.6
1	45	37	1	0	0	A	0					0	0	0	1	1	72.2	1	1	A	10.6
1	62	28	1	0	0	A	0	172	80			1	1	1	1	1	14.2	1	1	A	10.7
1	57	23	1	0	0	A	1					0	0	1	2	1	43.4	1	2	A	10.7
1	70	58	1	0	0	B	1					0	0	1	2	1	38.5	1	2	A	10.8
1	62	21	1	0	0	A	0	153	53			0	0	0	1	1	23.9	1	1	A	10.9
2	70	22	2	0	0	A	0	146	999			0	0	0	2	1	13.8	3	2	A	10.9
2	74	20	1	0	0	0	1				C229	0	0	0	1	0	18.2	2	1	A	10.9
2	58	21	2	0	0	A	1					0	0	1	2	1	58.2	2	2	A	10.9
2	50	14	1	0	0	0	0					0	0	1	1	1	43.4	2	1	A	11
1	63	27	1	0	0	A	1				C229	0	0	0	1	0	22.1	1	1	B	11
1	54	167	3b	1	0	C	0	171	75		C229	0	0	0	4	0	1.7	1	2	B	11.15
1	46	48	2	0	0	D	0	170	105			0	0	0	2	1	18.2	4	2	C	11.2
1	46	22	1	0	0	A	1				K746	0	0	1	1	0	13.8	1	1	A	11.2
1	39	42	2	1	1	C	0				C229	0	0	0	4	0	5.3	1	2	A	11.3
1	50	22	1	0	0	A	1					0	0	1	1	1	64.6	1	1	A	11.4
1	71	45	1	0	0	A	0					0	0	1	1	1	38.4	1	1	A	11.4
1	61	18	1	0	0	0	1					0	0	0	1	1	55.5	2	1	A	11.5
2	73	40	1	0	0	A	1				K729	0	0	0	1	0	40.1	2	1	B	11.54
1	74	35	1	0	0	A	0	158	85			0	0	1	1	1	31.7	1	1	A	11.6
1	50	22	1	0	0	A	0	176	96		C229	0	0	1	1	0	7.5	2	1	A	11.7
1	77	82	3a	0	0	B	0	157	57		C229	0	0	0	3	0	7.3	1	2	A	11.7
1	57	100	3b	0	0	C	0	165	74			0	0	1	3	1	34.3	4	2	A	11.7
1	43	32	1	0	0	A	0	168	60		C97	1	1	1	1	0	7.2	1	1	A	11.7
1	56	89	3a	0	0	B	0	163	69			0	0	0	3	1	19.5	2	2	A	11.8
2	65	32	2	0	0	B	0				C229	0	0	0	2	0	41.1	2	2	A	11.8
1	58	9	2	0	0	A	0					0	0	1	2	1	55.3	2	2	A	11.8
1	60	49	1	0	0	A	0	999	999		C229	0	0	1	1	0	9.6	4	1	A	11.85
2	63	25	2	0	0	A	0					1	1	0	2	1	57.1	4	2	A	11.9
2	57	20	2	0	0	C	0					0	0	1	2	1	60.3	2	2	A	12
2	62	48	2	0	0	B	0	148	42		C229	0	0	0	2	0	17.1	2	2	A	12.07
1	77	26	2	0	0	A	1				C229	0	0	1	2	0	66.7	1	2	A	12.1
1	33	34	1	0	0	A	0	163	108			0	0	1	1	1	19.1	1	1	B	12.2
2	65	23	1	0	0	A	1					0	0	1	1	1	70	2	1	A	12.2
1	83	21	1	0	0	A	0	170	66			0	0	0	1	1	20.7	1	1	A	12.26
1	54	32	1	0	0	A	0	174	79			0	0	0	1	1	21.2	4	1	A	12.3
1	84	100	3a	0	1	C	0				C229	1	1	0	4	0	5.1	4	2	A	12.3
2	75	23	1	0	0	A	0	150	60			0	0	0	1	1	26.2	2	1	A	12.35
1	60	13	1	0	0	0	0	160	64			0	0	1	1	1	20.5	2	1	A	12.4
1	45	91	3b	1	0	C	0	166	57		C229	0	0	0	4	0	7.4	1	2	B	12.4
2	65	35	1	0	0	C	0	164	56			0	0	1	1	1	13.4	2	1	A	12.4
1	67	34	3	0	0	B	0				C229	0	0	0	3	0	42.5	1	2	A	12.5
2	44	116	1	0	0	B	0	147	48			0	0	0	1	1	30	1	1	A	12.57
1	60	39	1	0	0	A	0					0	0	0	1	1	42.4	2	1	A	12.6
2	79	16	1	0	0	0	0					0	0	1	1	1	39.1	2	1	A	12.6
1	81	39	1	0	0	A	0				C229	0	0	0	1	0	49.8	2	1	A	12.6
1	71	121	3a	0	0	C	0	165	60			0	0	0	3	1	12.8	1	2	A	12.89
1	45	135	3b	0	0	C	0	175	66		C229	0	0	0	3	0	8.6	4	2	A	13.1
1	76	24	1	0	0	A	0	163	70			0	0	1	1	1	23.3	2	1	A	13.2
1	79	132	3b	0	0	C	0	999	999		C229	0	0	0	3	0	1.9	1	1	B	13.23
2	82	28	1	0	0	A	0	145	57			0	0	0	1	1	20.7	2	1	A	13.45
1	58	54	3a	0	0	B	0				C229	0	0	0	3	0	0.6	1	2	B	13.5
1	60	73	1	0	0	B	0	161	82			0	0	1	1	1	28.9	1	1	A	13.7
1	72	55	1	0	0	B	1	163	61			0	0	1	1	1	31.7	2	1	A	13.73
1	73	112	1	0	0	B	1	155	68			0	0	1	2	1	17.1	4	2	A	13.79
2	71	31	1	0	0	A	0					0	0	1	1	1	49	2	1	A	13.9
1	56	35	1	0	0	A	0	176	73			0	0	1	1	1	17.4	1	1	A	14
1	52	212	3a	0	0	B	0	171	54			0	0	1	3	1	12.4	1	2	A	14.14
1	70	32	1	0	0	A	0	168	69			0	0	1	1	1	29.9	1	1	A	14.5
2	69	25	1	0	0	A	0	149	76			0	0	0	1	1	14.1	1	1	A	14.6
1	82	165	3a	0	0	B	0	169	58		C229	0	0	0	3	0	3.5	2	2	B	14.6
1	61	115	3b	0	0	C	0	163	66			0	0	0	3	1	15.9	1	2	A	14.61
2	66	18	2	0	0	A	0	159	48			0	0	0	2	1	24.8	2	2	A	14.7
1	79	60	1	0	0	B	1	168	83			0	0	1	1	1	31.2	1	1	A	14.7
1	52	85	1	0	0	B	0					0	0	1	1	1	52.8	1	1	A	14.7
1	67	19	1	0	0	0	0	171	67			0	0	0	1	1	24.2	1	1	A	14.8
1	65	14	2	0	0	A	1				C229	0	0	0	2	0	32.2	2	2	A	14.8
1	54	20	1	0	0	0	0				C97	1	1	1	1	0	16.6	2	1	A	15
1	80	11	1	0	0	0	0	170	70		K746	0	0	0	1	0	24	4	1	A	15.1
1	69	30	2	0	0	B	1				C229	0	0	0	2	0	8.7	2	2	A	15.1
2	55	51	3	0	0	B	1				J189	0	0	0	3	0	21.1	4	2	A	15.1
1	64	87	3a	0	0	B	0				C229	0	0	0	3	0	27.1	1	2	A	15.2
2	79	28	2	0	0	D	0					1	1	0	2	1	43	2	2	A	15.3
2	73	51	3b	1	0	D	0	999	999		C229	0	0	0	4	0	0.5	1	2	B	15.33
2	65	11	1	0	0	0	1					0	0	1	1	1	56.9	1	1	A	15.4
1	90	151	3	0	0	D	0				C229	0	0	0	3	0	0.9	2	2	B	15.46
2	62	18	1	0	0	0	0	152	58			0	0	1	1	1	18.1	2	1	A	15.5
1	42	18	2	0	0	A	0				B171	0	0	1	2	0	29.6	2	2	A	15.6
1	69	69	1	0	0	B	0	169	74		C229	0	0	0	1	0	15.1	2	1	A	15.76
2	85	12	1	0	0	0	0				C229	1	1	1	1	0	23	2	1	B	16.04
1	64	95	3a	0	0	B	0				I629	0	0	0	3	0	32.8	1	2	A	16.2
1	73	19	1	0	0	0	0	999	999			0	0	1	1	1	17.3	2	1	A	16.36
1	58	37	2	0	0	B	1	170	97		C229	0	0	0	2	0	17.4	3	2	A	16.5
2	58	40	1	0	0	A	0	153	69			0	0	1	1	1	32.4	3	1	A	16.5
1	54	49	1	0	0	A	0	160	67			0	0	0	1	1	19.3	1	1	A	16.7
1	74	30	2	0	0	B	0					0	0	0	2	1	60.3	4	2	A	16.7
2	55	16	2	0	0	A	1				C229	0	0	0	2	0	44.7	3	2	A	16.9
1	43	82	1	0	0	B	0			1550	C229	0	0	0	1	0	7.6	1	1	B	16.9
1	72	120	3a	0	0	D	0	154	54		C229	0	0	0	3	0	1	2	2	C	17.1
1	58	50	3a	0	0	B	0	168	87			0	0	0	3	1	15.8	1	2	A	17.24
1	60	27	2	0	0	A	0	163	79			0	0	1	2	1	13	2	2	A	17.3
2	75	10	2	0	0	C	1				C229	0	0	1	2	0	27.7	2	2	A	17.3
2	63	16	1	0	0	0	1	154	88			0	0	0	1	1	25	4	1	A	17.5
1	74	51	3a	0	0	D	0				C229	0	0	0	3	0	10.9	1	1	C	17.7
1	68	21	2	0	0	A	0				C229	0	0	1	2	0	26.6	1	2	B	17.7
2	44	26	1	0	0	A	1					0	0	0	1	1	37.4	2	1	A	17.8
1	59	32	1	0	0	A	0	168	74			0	0	1	1	1	22.1	2	1	A	17.89
2	50	83	3a	0	0	B	0	162	50			0	0	1	3	1	32.5	1	2	A	17.9
1	73	17	1	0	0	0	0					1	1	1	1	0	49.7	1	1	A	17.9
1	62	18	1	0	0	0	1	172	66		K746	0	0	1	1	0	19.3	1	1	A	18
1	52	19	2	0	0	A	0					0	0	0	2	1	64.2	2	2	A	18
1	75	25	1	0	0	A	0				X70	0	0	0	1	0	9.9	2	1	A	18
2	68	34	1	0	0	A	0	150	58			0	0	1	2	1	33.6	2	2	A	18.1
1	65	34	1	0	0	C	0	159	51		C97	1	1	0	1	0	15.1	1	1	A	18.19
1	75	41	2	0	0	C	0	155	55			0	0	0	2	1	22.1	3	2	A	18.2
1	77	53	3a	0	0	B	0	999	999		E149	0	0	0	3	0	1.1	3	2	B	18.2
1	49	80	1	0	0	B	0				K746	0	0	0	1	0	15.1	1	1	A	18.4
1	57	48	2	0	0	C	0				C229	0	0	0	2	0	8.7	1	2	A	18.6
1	53	30	1	0	0	A	1				C229	0	0	1	1	0	20.8	2	1	A	18.8
1	58	29	2	0	0	B	0				C229	0	0	0	2	0	14.3	1	2	A	19
2	78	79	3a	0	0	B	0	156	46		C229	0	0	0	3	0	19.3	3	2	A	19.1
2	72	24	1	0	0	A	1					0	0	1	1	1	47.7	2	1	A	19.2
2	53	34	1	0	0	A	1					0	0	1	1	1	61.3	2	1	B	19.3
1	83	45	1	0	0	A	1					0	0	1	1	1	49.2	2	1	A	19.3
1	72	24	2	0	0	A	0				C97	1	2	0	2	0	44.4	4	2	A	19.4
2	54	50	3b	0	0	C	0	160	52		C229	0	0	0	3	0	2.3	1	2	B	19.5
2	60	17	1	0	0	0	0	155	75			0	0	0	1	1	21.4	2	1	A	19.6
1	67	46	2	0	0	B	0	164	75		C229	0	0	0	2	0	7.3	1	2	A	19.8
1	53	16	1	0	0	0	0	166	82			0	0	0	1	1	20.7	1	1	A	19.88
1	56	15	1	0	0	C	1					0	0	1	1	1	58.7	1	1	A	19.98
1	74	18	1	0	0	0	0	165	74			1	2	1	1	1	23.1	2	1	A	20.03
1	68	20	2	0	0	B	0				K746	0	0	1	2	0	17.4	2	2	B	20.3
1	65	46	2	0	0	B	0	171	88			0	0	1	2	1	29.7	1	2	A	20.4
1	70	13	1	0	0	0	0					0	0	1	1	1	46.4	1	1	A	20.4
1	62	51	3	0	0	B	0			1550		0	0	0	3	0	0.9	2	2	C	20.4
1	64	32	1	0	0	A	1				C229	0	0	1	1	0	23.3	2	1	B	20.4
1	53	30	2	0	0	B	0	170	59			1	1	0	2	1	12.5	2	2	A	20.49
2	73	16	2	0	0	A	1					0	0	0	2	1	62.5	2	2	A	20.5
2	62	13	1	0	0	0	1	155	71		C229	0	0	0	1	0	32.1	3	1	A	20.8
1	50		3	1	1	D	0			1550	C229	0	0	0	4	0	3.6	1	2	C	21
1	78	40	1	0	0	A	1				C229	0	0	0	1	0	15.1	2	1	B	21.4
1	58	152	4	0	0	C	0	163	60		C229	0	0	0	3	0	3.3	1	2	A	21.5
1	63	180	3	0	1	C	0				C229	0	0	0	4	0	3.5	1	1	B	21.82
2	55	35	2	0	0	B	0	164	83		K746	0	0	1	2	0	22.2	3	2	A	22.2
2	79	50	3a	0	0	C	1	145	67			0	0	0	3	1	17.1	1	2	A	22.23
2	58	43	1	0	0	A	0	152	65			0	0	1	1	1	17.8	3	1	A	22.3
1	68	30	2	0	1	C	0				C229	0	0	0	4	0	13.2	1	2	A	22.6
2	62	49	1	0	0	A	0					0	0	0	1	1	51	2	1	A	22.7
1	45	27	1	0	0	D	0				C229	0	0	1	1	0	6.8	4	1	C	23.03
2	84	20	1	0	0	0	1	147	53			0	0	0	1	1	18.8	2	1	A	23.1
1	56	24	2	0	0	A	0				K746	0	0	1	2	0	36.9	1	2	B	24
1	60	130	3a	0	0	B	0	164	62			0	0	0	3	1	25.9	1	2	B	24.1
1	65		2	0	0	B	0	160	70		C229	0	0	0	2	0	15.1	1	2	A	24.26
1	54	20	2	0	0	A	0	164	70			0	0	0	2	1	31.9	2	2	A	24.32
2	55	29	2	0	0	A	1				C229	0	0	0	2	0	46.3	2	2	A	24.5
2	70	14	2	0	0	A	0	149	61			0	0	0	2	1	32.8	2	2	A	24.6
1	57	30	2	0	0	B	0				C229	0	0	0	2	0	38.6	2	2	A	25
1	58		3b	0	0	C	0	160	51		C229	1	1	0	3	0	10.8	1	2	A	25.3
2	72	81	3a	0	0	B	0	164	67			0	0	0	3	1	33	1	2	A	26
1	64	19	1	0	0	0	0	164	60			0	0	0	1	1	14.6	1	1	A	26.2
1	83	12	1	0	0	0	0				R99	0	0	1	1	0	15.3	2	1	A	26.3
1	71	22	2	0	0	A	0	164	69			0	0	1	2	1	32.4	1	2	A	26.7
2	60	49	1	0	0	A	0				K746	0	0	0	1	0	15.9	2	1	A	27.1
2	56	50	1	0	0	A	1	157	77			0	0	1	2	1	19.8	2	2	A	27.4
2	16	30	1	0	0	A	0					0	0	1	1	1	52.6	4	1	A	27.6
1	71	20	1	0	0	0	1				C229	0	0	0	1	0	52.6	2	1	A	27.8
2	75		1	0	0	C	0					1	1	0	1	1	61.1	2	1	A	28.4
2	76	22	2	0	0	A	0					0	0	1	2	1	52.9	1	2	A	28.4
1	59	20	1	0	0	0	0					0	0	1	1	1	54.6	2	1	A	28.5
2	55	16	1	0	0	0	1					0	0	1	1	1	66	2	1	A	28.6
1	59	30	1	0	0	A	1				C229	0	0	1	1	0	22.4	1	1	A	28.7
2	67	58	1	1	0	C	0	145	58		C229	0	0	0	4	0	4.2	2	1	B	28.98
1	56	61	3	1	0	C	0			1552		0	0	0	3	0	6.3	3	2	A	29
1	79	19	2	0	0	D	0				C229	0	0	0	2	0	10.6	2	2	B	29.58
2	54	56	3b	0	0	C	0	153	53			0	0	0	3	1	16.6	2	1	A	30.1
1	38		3b	0	1	D	0	185	124		C229	0	0	0	4	0	0.4	4	2	C	30.31
1	85	58	3a	0	0	B	0	161	46			0	0	0	3	1	16.3	1	2	A	30.5
1	63	22	2	0	0	B	1	170	74		C229	0	0	1	2	0	18.8	2	2	A	30.7
1	63	51	3b	0	1	C	0	159	61		C229	0	0	0	4	0	19.4	2	2	A	30.8
1	64	21	1	0	0	A	1	158	72			0	0	1	1	1	14.4	2	1	A	31.4
2	75	24	1	0	0	A	1	140	47			0	0	0	1	1	25.9	3	1	A	31.82
2	76	35	1	0	0	A	0	155	62		C269	1	1	0	1	0	27.4	4	1	A	32.1
1	53		3b	1	0	C	0	999	999		C229	0	0	0	4	0	6.6	1	2	B	32.3
1	37	27	1	0	0	A	0					0	0	1	2	1	41.7	1	2	A	32.6
2	66	17	1	0	0	0	1					0	0	1	1	1	68.6	2	1	A	33.1
1	40	132	3b	0	0	C	1	165	64		C229	0	0	1	3	0	12	1	1	A	33.13
1	61	12	2	0	0	A	0	166	67			0	0	1	2	1	34.5	2	2	A	33.7
1	87	97	3b	0	0	C	0	163	59		C229	0	0	0	3	0	3.4	4	2	A	33.78
1	64	132	3a	0	0	B	0	164	71			0	0	0	3	1	12.4	1	2	A	33.9
1	68	16	1	0	0	0	0				K746	0	0	0	1	0	17	2	1	B	33.9
1	59	194	3b	1	0	D	0	166	73		K746	0	0	0	4	0	3.7	1	2	C	34
1	71	60	3a	0	1	C	0	161	55		C229	0	0	0	4	0	1.7	2	2	B	34.39
1	62	26	1	0	0	A	0	171	73			0	0	1	1	1	28.6	1	1	A	34.6
2	75	69	1	0	0	B	1	161	56			0	0	1	2	1	36.4	1	2	A	35.13
2	55	10	4	1	0	C	0	159	63		C229	0	0	0	4	0	18.5	4	2	A	35.2
1	66	20	2	0	0	A	1	169	60			0	0	1	2	1	24.4	1	2	A	35.3
2	61	26	1	0	0	A	0					0	0	1	2	1	54.8	2	2	A	35.4
1	56	35	1	0	0	A	0	163	72			0	0	1	1	1	23.9	4	1	A	35.5
1	80	42	2	0	0	B	0				C229	0	0	0	2	0	26.1	4	2	B	35.6
1	78	30	1	0	0	A	0			1552		0	0	0	1	0	2.2	2	1	B	36.1
2	67	8	1	0	0	0	1	158	70			0	0	1	1	1	18	2	1	A	36.5
1	66	37	1	0	0	A	1	158	76			0	0	0	1	1	14.2	2	1	A	37.23
1	62	6	1	0	0	0	0					0	0	1	1	1	43.6	4	1	A	37.8
2	62	23	2	0	0	A	0				C229	0	0	1	2	0	22.4	2	2	B	37.9
1	48	170	3b	0	1	C	0	162	60		C229	0	0	0	4	0	10.2	1	2	A	38.5
1	62	110	1	1	1	C	0				C229	0	0	0	4	0	9.5	4	1	A	38.5
2	70	115	3a	0	0	B	0	147	76			0	0	0	3	1	12.4	4	2	A	38.61
1	63	100	3a	0	0	B	0				C229	0	0	0	3	0	12.6	1	2	B	38.78
1	51	35	3b	0	0	C	0	170	78		K746	0	0	0	3	0	5.3	1	2	A	38.8
2	64		3b	0	0	C	0	999	999		C229	0	0	0	3	0	4	1	1	B	39
1	68	17	2	0	0	A	1				C229	0	0	0	2	0	37.2	1	2	A	39
1	48	19	1	0	0	0	1	172	69		K746	0	0	0	1	0	21.8	2	1	B	39.52
1	41	16	3	0	0	B	0				C229	0	0	0	3	0	16.3	2	1	A	39.6
1	61	49	1	0	0	A	0	158	55			0	0	0	1	1	12.9	1	1	A	40
2	68	67	3a	0	0	D	0	158	43		K746	0	0	0	3	0	1.3	2	2	C	40.1
1	82	60	3a	0	0	B	0	154	52			0	0	0	3	1	20.6	4	2	A	40.36
2	68	19	1	0	0	0	0	138	49			0	0	1	1	1	17.9	2	1	A	40.5
2	74	19	1	0	0	0	0				C229	0	0	1	1	0	29.8	2	1	B	40.6
2	55	27	1	0	0	A	0	164	58			0	0	1	1	1	31.4	1	1	A	41
2	56	16	1	0	0	0	0	149	58			0	0	1	1	1	30.3	2	1	A	41
1	42	216	3a	0	1	C	0	170	73		C229	0	0	0	4	0	0.9	1	2	B	41.2
1	54	134	3b	0	0	C	0	174	80		C229	0	0	0	3	0	18.4	2	2	A	41.2
1	69	70	1	0	0	B	1	160	72		C229	0	0	0	1	0	19.1	1	1	A	41.3
2	70	15	1	0	0	0	0	157	68			0	0	1	1	1	26	2	1	B	41.4
2	55	14	2	0	0	A	1	155	58			0	0	1	1	1	21.2	1	2	A	41.4
1	37	52	1	0	0	B	0	183	70			0	0	1	2	1	14.4	1	2	A	41.8
1	72	40	2	0	0	B	0	161	61			0	0	0	2	1	22.4	1	2	A	42.1
2	80	100	1	0	0	C	0				K746	0	0	0	1	0	13.1	2	1	A	42.1
1	75		4	0	0	C	0				C221	0	0	0	3	0	7	4	2	B	42.12
1	59	26	1	0	0	A	1					1	2	1	1	1	64.8	2	1	A	42.3
1	60	27	3	0	0	C	0				C229	0	0	1	3	0	18.8	1	2	B	42.97
2	61	17	1	0	0	0	0	155	45			0	0	1	1	1	13.7	1	1	A	43.1
2	61	18	1	0	0	0	0	157	75			0	0	0	1	1	28.7	2	1	A	43.2
1	56	50	1	0	0	B	1	167	68		C269	1	1	1	2	0	9.6	1	2	A	43.2
1	50	20	2	0	0	A	0					0	0	1	2	1	48.6	2	2	A	43.2
1	41	100	3	0	0	C	0				C229	0	0	0	3	0	7.2	4	2	B	43.3
1	81	101	3	0	0	C	0				C220	0	0	0	3	0	1.7	4	2	B	43.5
1	75	90	3a	0	1	C	0				K746	0	0	0	4	0	0.7	2	2	B	44.45
1	81	165	3a	0	0	C	0	160	999		C229	0	0	0	3	0	7.4	4	2	B	45.31
1	67	50	3b	1	0	C	0	999	999		C229	0	0	0	4	0	8.3	4	2	A	45.4
2	58	20	2	0	0	B	0	166	51			0	0	0	2	1	25.9	3	2	A	46.2
1	62		3	0	1	C	0			1552		0	0	0	4	0	6.8	3	2	A	46.4
1	63	28	2	0	0	A	0				C229	0	0	0	2	0	16.8	1	2	A	46.5
2	57	26	1	0	0	C	0				C229	0	0	0	1	0	27.5	2	1	A	46.6
1	47	35	1	0	0	A	0	172	78			0	0	1	2	1	15.9	1	2	A	47.7
1	70	50	1	0	0	A	0	165	70			1	2	0	1	1	27.5	1	1	A	48.36
1	34	75	3a	0	1	C	0	164	51		C229	0	0	0	4	0	1.3	1	2	B	49.9
2	66	30	1	0	0	A	1				C229	0	0	0	1	0	29.2	2	1	A	51.5
2	63	29	2	0	0	A	0	155	67			0	0	1	2	1	21.7	2	2	A	51.6
1	41	100	3	0	0	B	0					0	0	1	3	1	65.1	1	2	A	51.6
1	52	31	2	0	0	B	0				C229	0	0	0	2	0	28.3	2	2	A	52.7
1	51	37	3b	0	0	C	0	167	98		C229	0	0	0	3	0	1.2	2	2	B	52.94
1	74	70	1	0	0	B	1					0	0	0	1	1	50.9	1	1	A	53.2
1	62	35	2	0	0	B	0	161	82			0	0	0	2	1	18.9	1	2	A	53.32
1	63	18	1	0	0	0	0	160	67			0	0	1	1	1	27.9	2	1	A	53.8
2	56	23	1	0	0	A	0	147	71			0	0	1	1	1	29.2	1	1	A	54.1
2	78	29	2	0	0	A	1					0	0	1	2	1	63.1	2	2	A	54.3
2	76	130	1	0	0	B	0				C229	0	0	0	1	0	71.3	4	1	A	54.3
2	76	50	3a	0	0	B	0	142	54	863		0	0	0	3	0	24.9	2	2	B	54.8
1	45	21	1	0	0	A	1					0	0	1	1	1	68.4	2	1	A	54.8
1	56	130	3a	0	1	C	0				C97	0	0	0	4	0	14.6	3	1	A	55.68
1	59	45	1	0	0	A	1	166	50			0	0	1	1	1	23.9	1	1	A	55.89
1	51	160	3	0	0	C	0				C229	0	0	0	3	0	6.8	4	2	A	56
1	76	30	2	0	0	B	0				C229	0	0	0	2	0	29.9	2	2	A	56.1
2	67	30	2	0	0	A	0				C229	0	0	1	2	0	38.1	2	2	A	56.3
2	78	41	3b	0	0	D	0	999	999		C229	0	0	0	3	0	3.4	2	2	C	56.9
1	48		3	0	0	B	0				K746	0	0	0	3	0	1.6	1	2	B	56.9
1	48		3	0	0	C	0				C229	0	0	0	3	0	46.1	4	2	A	57
2	77	70	1	0	0	B	1	156	50			0	0	0	1	1	14.2	4	1	A	57.1
1	55	45	1	0	0	A	0	161	65			0	0	1	1	1	20.9	1	1	A	58.2
2	75	43	3b	0	0	D	0	160	999		C229	0	0	0	3	0	0.5	2	1	B	58.4
1	59	41	2	0	0	B	1				C229	0	0	0	2	0	47.5	1	2	A	58.4
1	63	93	3a	0	0	B	0	167	79			1	1	1	3	1	16.1	1	2	A	60.12
1	67	40	3b	0	0	C	0					0	0	1	3	1	41.3	3	2	A	60.3
2	60	25	2	0	0	A	0				C229	0	0	1	2	0	41.4	2	2	A	62
1	59	70	1	0	0	B	0					0	0	1	1	1	49	2	1	A	62.5
2	71	40	2	0	0	B	0					0	0	1	2	1	41.9	2	2	A	62.84
2	47	15	1	0	0	0	1					0	0	1	1	1	48.3	1	1	A	64.15
1	44	70	3a	0	1	C	0	183	85		C229	0	0	0	4	0	22.3	1	2	A	64.2
1	73	151	3a	0	0	B	0				C229	0	0	0	3	0	10.2	4	2	A	64.88
1	55	71	3b	0	0	C	0	162	60		C229	0	0	0	3	0	6.8	1	2	A	64.9
1	72	22	1	0	0	A	1				K659	0	0	0	1	0	18.1	2	1	B	65
1	79		2	1	0	C	0	166	53		C229	0	0	0	4	0	4	2	2	B	65.5
1	62	83	1	1	0	C	0	163	48		C229	0	0	0	4	0	3.9	4	1	B	65.52
2	68	42	2	0	0	C	0	145	62			0	0	0	2	1	20	2	2	A	65.7
1	54	50	1	1	0	C	0	163	62		C229	0	0	0	4	0	16.3	4	1	A	65.7
2	76	14	1	0	0	0	0					0	0	0	1	1	40.1	2	1	A	66.4
2	76	11	1	0	0	0	1	151	64			0	0	0	1	1	21.9	1	1	A	67.3
1	47	18	1	0	0	0	0	174	75			0	0	1	1	1	25.4	1	1	A	67.3
2	55	31	2	0	0	B	0	157	50		C229	0	0	0	2	0	20.4	2	2	A	69.5
1	41	45	2	0	0	B	0	175	79			0	0	0	2	1	34.1	1	2	B	69.9
1	59	27	1	0	0	A	1				C229	0	0	1	2	0	16.2	1	2	A	70
2	70	31	2	0	0	B	0	146	55		K746	0	0	0	2	0	14.3	2	2	A	70.5
1	57	11	1	0	0	0	1					0	0	1	1	1	44.8	1	1	A	70.7
1	69	75	1	0	0	B	0					0	0	1	2	1	36.9	2	2	A	71.5
2	68	12	1	0	0	0	1					0	0	1	1	1	52.1	1	1	A	71.7
1	57	17	1	0	0	0	1	167	76			0	0	1	1	1	13.3	4	1	A	72.7
1	69	32	1	0	0	A	0	164	64		C229	0	0	0	1	0	7.6	2	1	A	73.3
2	75	23	1	0	0	A	1				C229	0	0	1	1	0	33.9	2	1	B	73.7
1	48		3	0	0	B	0			1552	C229	0	0	0	3	0	0.8	1	2	C	73.9
1	54	57	1	0	0	B	0	162	95			0	0	1	1	1	15.8	1	1	A	78.3
1	56	26	1	0	0	A	0	170	62			0	0	0	1	1	30	1	1	A	78.9
1	69	22	2	0	0	A	1	167	77			0	0	1	2	1	26.6	1	2	A	79.3
1	50	20	1	0	0	0	0	168	66			0	0	1	1	1	36.4	1	1	A	80.3
1	58	12	1	0	0	C	1					0	0	1	1	1	69.8	2	1	A	80.75
2	65	14	1	0	0	0	0				C229	0	0	1	1	0	51.1	2	1	A	81
1	61	42	2	0	0	B	0	171	72		C229	0	0	0	2	0	26.8	3	2	A	81.6
2	53	60	3b	0	0	C	0				C229	0	0	0	3	0	3.4	1	2	B	82.8
1	67	17	1	0	0	0	0					0	0	1	1	1	72.1	4	1	A	83
2	63	46	2	0	0	B	0	154	59			0	0	0	2	1	13.3	2	2	A	83.04
2	37	34	2	0	0	A	0	168	59			0	0	1	2	1	16.1	1	2	A	83.2
1	76	90	3b	0	0	C	0	160	50		J189	0	0	0	3	0	2.3	1	2	B	84.7
1	47	24	1	0	0	A	1				C97	1	2	0	1	0	20.4	3	1	B	84.7
1	63	13	1	0	0	0	0					0	0	1	1	1	52.2	2	1	A	85.1
1	70	30	1	0	0	A	1	164	60			0	0	1	1	1	33.6	1	1	A	85.4
1	56	84	1	0	0	B	0	167	102			0	0	1	1	1	22.4	1	1	A	86.4
1	53	25	1	0	0	C	1				C229	0	0	1	1	0	43.9	3	1	B	86.75
2	78	40	2	0	0	B	1				C229	0	0	0	2	0	16.2	3	2	A	87.1
1	83	28	2	0	0	A	0				C229	0	0	0	2	0	36.8	2	2	A	88.5
1	69	90	1	0	0	B	1				C229	0	0	0	1	0	35.6	2	1	A	89.32
1	51	52	3	0	0	B	1					0	0	1	3	1	64.4	1	2	B	89.5
1	67	116	1	0	0	B	1				K746	0	0	0	1	0	19.7	2	1	A	91.24
2	70	26	1	0	0	A	0	159	60			1	1	0	1	1	34.4	2	1	A	91.3
1	77	56	3b	0	0	C	0	156	61			0	0	0	3	1	18.2	2	1	A	92.1
1	73	16	1	0	0	C	0	172	78			1	1	1	1	1	19.5	2	1	A	92.3
1	43	19	1	0	0	0	0	167	58			0	0	1	1	1	31.5	1	1	A	92.5
1	64	36	2	0	0	C	0				C229	0	0	0	2	0	4.2	2	2	B	94.3
1	64	31	2	0	0	B	0	156	63			0	0	0	2	1	31	2	2	A	97
1	57	124	3b	0	0	C	1	170	73			0	0	1	3	1	29.1	1	1	A	97.1
1	48	20	1	0	0	0	0	173	63			0	0	1	1	1	18.1	4	1	A	97.5
1	63	48				C	1				C229	0	0	1	3	0	15	2	1	A	98.2
1	77	68	3a	0	0	B	0	161	58			0	0	1	3	1	27.1	1	2	A	99.4
2	59	26	1	0	0	A	0					0	0	1	1	0	14.8	2	1	B	99.6
1	42	20	1	0	0	0	0				C229	0	0	0	1	0	21.6	1	1	A	101
1	55	23	3b	0	0	C	0	157	64		C229	0	0	0	3	0	0.6	1	2	C	101.67
1	62	24	1	0	0	A	1	167	66		C229	0	0	1	1	0	10.1	1	1	A	102.3
1	74	35	2	0	0	C	0					0	0	0	2	1	59.2	2	2	A	102.9
1	73	120	3b	0	0	C	0				C229	0	0	0	3	0	1	1	1	A	103.67
1	74	82	1	0	0	B	0					0	0	1	1	1	45.2	2	1	A	105
2	57	40	2	0	0	B	0				C229	0	0	0	2	0	15.1	2	2	A	105.18
2	85	15	2	0	0	A	1					0	0	1	2	1	69.7	2	2	A	105.5
2	65	33	2	0	0	B	0	151	46			0	0	0	2	1	14.7	3	2	A	105.66
1	39	75	3a	0	0	B	1					0	0	1	3	1	38.4	1	2	A	106
2	49	15	1	0	0	0	0	158	64			0	0	1	1	1	16.1	1	1	A	107
1	29	17	1	0	0	0	0	176	75			0	0	1	2	1	27.7	1	2	A	107
1	49		3	0	0	D	0				C229	0	0	0	3	0	1.9	1	2	C	107.1
1	58	58	1	0	0	B	0	162	66			1	2	1	1	1	26.9	1	1	A	108
1	59	220	3	0	0	C	0				C229	0	0	0	3	0	0.5	1	1	B	108.24
1	70	24	2	0	0	A	0	167	62			1	1	0	2	1	25.9	1	2	A	113.1
1	80	134	3	0	0	B	0			1550		0	0	0	3	0	9.9	1	2	A	114
1	73	81	3b	0	0	C	0				C229	0	0	0	3	0	5.9	1	2	A	117.1
2	90	82	3a	0	0	D	0	148	58		C229	0	0	0	3	0	0.6	2	2	C	119.76
2	67	54	1	0	0	D	0	154	88		K746	0	0	0	1	0	35.5	1	1	C	120.1
1	60	40	2	0	0	B	0	163	65			0	0	0	2	1	34.1	1	2	A	121.61
1	53	58	3a	0	0	B	0	170	73			0	0	0	3	1	27.1	2	2	A	122.5
1	76	40	1	0	0	A	0				I10	0	0	1	1	0	16.2	1	1	A	123.5
1	50	51	3	0	0	B	0				C229	0	0	0	3	0	1.6	1	2	A	124.45
2	37	21	2	0	0	A	1					0	0	1	2	1	40.1	1	2	A	125.2
1	45	160	3	0	0	B	0			1550	C229	0	0	0	3	0	1.7	1	2	B	126.2
2	71	110	3	0	0	B	0			235	D376	0	0	0	3	0	2.8	2	2	A	127.6
2	76	26	2	0	0	A	0	159	57			0	0	0	2	1	27.3	2	2	A	130.3
1	56	40	2	0	0	B	0				C229	0	0	0	2	0	0.9	1	2	B	131.7
2	73	120	3a	0	0	B	0				C229	0	0	0	3	0	11.1	4	1	A	131.9
1	64	50	1	0	0	B	0	151	69			0	0	0	1	1	18.5	2	1	A	132.2
1	70	90	3b	1	1	C	0				C229	0	0	0	4	0	7.3	2	2	A	136.8
2	82	39	1	0	0	A	1	151	50		C229	0	0	0	1	0	9.4	1	1	A	137.7
1	60	10	1	0	0	0	0					0	0	1	1	1	52.7	2	1	A	143.7
2	76	16	1	0	0	0	0				C349	1	1	1	1	0	29.4	2	1	B	144.7
2	51	28	1	0	0	A	0				C229	0	0	0	1	0	23.9	2	1	A	146.3
2	57	42	2	0	0	B	0	154	72			0	0	0	2	1	15.1	4	2	A	146.6
1	66	100	1	0	0	B	0				C229	0	0	1	1	0	35.3	1	1	A	146.9
2	66	26	1	0	0	A	1					0	0	1	1	1	69.5	2	1	A	147.1
1	83	20	2	0	0	A	1				C229	0	0	1	2	0	48.5	2	2	A	147.2
1	54	20	1	0	0	0	0	176	70			1	2	0	1	1	29.6	4	1	B	147.5
1	36	20	1	0	0	0	1				C229	0	0	1	1	0	43.5	1	1	A	147.5
2	82	48	2	0	0	D	0	155	39		C229	0	0	0	2	0	11.2	1	2	C	149.61
1	67	51	3	0	0	B	0				C787	0	0	1	3	0	7.5	2	2	B	149.8
1	51		3b	1	0	C	0	160	68		C229	0	0	0	4	0	2.4	1	2	A	153.19
1	75	50	1	0	0	B	0	162	82		I219	0	0	0	1	0	18.2	1	1	A	154.86
2	71	13	2	0	0	A	0	153	62			0	0	0	2	1	15.6	3	2	A	158.6
1	52	35	2	0	0	B	0	159	78		C229	0	0	0	2	0	17.6	2	2	B	158.81
1	62	90	3b	0	0	C	0	160	48		C229	0	0	0	3	0	9.5	1	2	A	160.3
1	43		3b	1	0	C	0	171	72		C229	0	0	0	4	0	8.6	1	2	A	162.1
1	57	120	3	0	0	B	0				C229	0	0	0	3	0	46.2	3	2	A	163.5
2	78	20	1	0	0	0	0	155	55			0	0	0	1	1	30	1	1	B	165.1
2	72		3b	0	0	D	0				C229	0	0	0	3	0	3.1	2	2	C	166.4
1	53	18	1	0	0	0	0	162	69			0	0	0	1	1	32.7	1	1	A	171.9
1	60	100	1	0	0	B	0					0	0	0	1	1	50.2	4	1	A	172.7
2	66	23	2	0	0	A	0				W19	0	0	1	2	0	25.8	1	2	A	173.1
1	57	25	2	0	0	B	1					0	0	1	2	1	41.1	1	2	A	173.6
1	52		3	1	0	C	0				C229	0	0	0	3	0	2.2	1	2	B	178.5
1	70	74	1	0	0	B	1					0	0	1	2	0	41.5	3	1	A	180.2
2	64	22	1	0	0	A	0	154	62			0	0	1	1	1	14.4	2	1	A	186.1
2	67	18	2	0	0	A	1	154	59			0	0	1	2	1	31.7	2	2	B	186.44
1	68	25	1	0	0	A	0	156	47			0	0	1	2	1	25.7	1	2	A	187.07
1	76	54	3a	0	0	B	0				C229	0	0	0	3	0	7.9	2	2	A	187.5
1	74			0	1	C	0			1552		0	0	0	4	0	7.3	2	2	A	189.1
1	58	69	3a	0	0	B	0	162	67		C269	1	1	0	3	0	17.9	4	2	A	190.98
1	74	160	3	0	0	B	0			1550	C229	0	0	0	3	0	7.3	1	2	A	192.1
1	50		3b	0	1	C	0				C229	0	0	0	4	0	2.5	4	2	A	193.95
2	81	32	2	0	0	B	1				C229	0	0	0	2	0	36.1	2	2	B	194.9
1	52	21	1	0	0	A	0					0	0	1	1	1	38.7	1	1	A	199.96
2	81	91	3b	0	1	C	0	149	53		C229	0	0	0	4	0	4	4	2	B	200.7
1	46	158	3a	0	1	D	0	162	78		C229	0	0	0	4	0	3.2	4	2	C	200.9
2	72	20	2	0	0	A	1				C229	0	0	0	2	0	28.8	2	2	A	202.4
1	59	39	3b	0	0	C	0	167	70		C229	0	0	0	3	0	13	1	2	A	203.23
1	70	25	1	0	0	A	1				C229	0	0	1	1	0	22.8	2	1	A	207.4
2	70	42	1	0	1	C	0	145	54			0	0	0	4	1	27.7	3	1	A	210
2	76	25	1	0	0	A	0	143	41			0	0	1	1	1	18.8	2	1	A	211.7
1	82	140	3b	0	0	D	0	159	51		C229	0	0	0	3	0	2	2	2	B	213.9
1	59	140	3a	0	0	C	1	162	62		C229	0	0	1	3	0	20.9	3	2	A	214.6
1	45	30	2	0	0	A	0					0	0	1	3	1	38.9	1	2	A	215
2	56	34	2	0	0	B	1	153	51		C229	0	0	1	2	0	32.6	1	2	A	216
2	71	9	1	0	0	0	1	150	50			0	0	1	1	1	29.8	2	1	A	220.1
1	67	108	3a	0	0	B	0	168	60			0	0	0	3	1	18.1	4	2	A	220.8
1	58	40	3b	0	0	C	0	162	78		R571	1	1	0	3	0	6.5	1	2	A	224.2
1	60	22	2	0	0	A	1				C221	0	0	0	2	0	34.5	3	2	A	224.62
2	74	32	3b	0	0	C	0	155	72		C229	0	0	0	3	0	3.6	4	2	B	225.2
1	61	45	2	0	0	B	0				C229	0	0	1	2	0	22.3	1	2	A	231.24
1	63	30	1	0	0	A	0	162	54			0	0	1	1	1	18.8	1	1	B	233.4
1	66	85	3	0	0	B	1					0	0	1	3	1	68.4	2	2	A	237.4
2	68	20	2	0	0	A	1				K746	0	0	1	2	0	43.3	2	2	A	237.5
1	57	163	3	0	0	B	0				C229	0	0	0	3	0	3.9	1	2	A	240.9
1	65	91	3a	0	1	C	0				C229	0	0	0	4	0	9.1	2	2	A	241.73
2	61	28	2	0	0	A	0				C229	0	0	0	2	0	48	2	2	A	242
2	75	15	1	0	0	0	1	157	64		C229	0	0	0	1	0	13.5	2	1	A	248.1
2	57	15	1	0	0	0	0				C97	1	1	1	1	0	5.5	2	1	A	255.2
2	65	33	1	0	0	A	0	152	64			0	0	0	1	1	32.2	3	1	A	262.8
1	46	20	1	0	0	0	1				C229	0	0	1	1	0	32.3	1	1	A	263.2
1	67	45	1	0	0	C	1				C229	0	0	0	1	0	16.3	1	1	A	264.4
2	63	12	2	0	0	A	0	153	64			1	2	1	2	1	13.5	3	2	A	266.4
1	60	30	3b	0	0	C	0	155	55		C229	1	1	0	3	0	4	3	2	B	267.11
2	89	134	1	0	0	B	0				C229	0	0	0	1	0	3.5	1	1	A	275.1
1	60	42	3b	0	0	C	0				C229	0	0	0	3	0	22.4	2	2	A	287.3
1	82	92	1	0	0	B	0	162	65		C229	0	0	0	1	0	18.4	4	1	A	290.8
1	78	18	1	0	0	0	1				C229	1	1	0	1	0	28.2	2	1	A	292.7
2	70	31	2	0	0	B	0	152	65			0	0	0	2	1	12.9	2	2	A	297.2
1	37	16	1	0	0	0	0					0	0	1	1	1	53.3	1	1	A	297.8
2	60	21	1	0	0	A	1				C229	0	0	1	1	0	50.7	1	1	A	298.5
1	87	44	1	0	0	A	1					0	0	1	1	1	67	1	1	A	300.3
1	52	109	3b	1	0	C	0	159	59		C229	0	0	0	4	0	13.8	3	2	A	300.4
1	72	50	3a	0	0	B	0	162	62			0	0	0	3	1	33	1	2	A	305.4
1	89	130	3a	0	0	B	0	162	42		C229	0	0	0	3	0	4.5	2	2	A	306.16
1	56	66	3	0	0	C	0				C229	0	0	0	3	0	13.5	1	2	A	306.3
1	68	76	3b	0	0	C	0	161	60			0	0	0	3	1	19.5	2	1	A	308
1	58	31	2	0	0	B	0			1552		0	0	0	2	0	10.3	1	2	A	311.6
2	79	48	1	0	0	A	1					0	0	1	2	1	70.3	3	1	B	312.7
2	63	69	3a	0	0	B	0	155	58		C229	0	0	0	3	0	21.4	2	2	A	314.95
1	52	17	3b	0	0	C	0				C229	0	0	0	3	0	3.5	1	2	B	316.3
2	77	80	3a	0	0	B	0	145	43		K746	0	0	0	3	0	6.3	2	2	B	320.7
1	57	51	3b	0	0	C	0	162	57		C229	0	0	0	3	0	7.3	1	2	B	325.2
2	59	25	2	0	0	A	1	162	58			0	0	1	2	1	24.1	2	2	A	339
1	57	53	2	0	0	C	0				C229	0	0	0	2	0	0.7	1	2	C	342.18
1	62	18	2	0	0	A	1			1552	C229	0	0	0	2	0	5.6	2	2	A	349.2
2	61	17	2	0	0	B	1				C229	0	0	1	2	0	40.9	1	2	B	352.52
2	69	12	1	0	0	0	0	150	60			0	0	1	1	1	33.3	1	1	A	352.7
1	77	105	3a	1	0	C	0	165	62		C229	0	0	0	4	0	11.8	4	2	A	359.5
1	49	110	1	0	0	B	0				R99	0	0	0	1	0	12	1	1	A	364.29
1	69	20	1	0	0	0	0					1	2	0	1	1	38.8	2	1	A	364.8
2	62	28	1	0	0	A	1				C229	0	0	1	1	0	27.9	2	1	A	365.7
1	65	32	1	0	0	A	1	161	56			0	0	1	1	1	15.1	2	1	A	372.2
1	36	51	3b	0	1	C	0	177	107		C229	0	0	0	4	0	2.4	1	1	B	376.8
1	54	50	3b	0	0	C	0	999	999		C229	0	0	0	3	0	10.4	1	2	A	385.5
2	75	16	1	0	0	0	1	143	47			1	1	1	1	1	32.7	2	1	A	396.89
1	83	121	4	0	0	C	0	172	88		N429	1	1	0	3	0	4.8	1	1	A	407.3
1	67	69	4	1	1	C	0				C220	0	0	0	4	0	9.2	2	2	B	411.1
1	46	51	3a	0	0	B	0					0	0	0	3	1	45.5	3	2	A	413.3
2	78	112	1	0	0	B	0	148	42		C229	0	0	0	1	0	5.5	4	1	A	417.05
1	52	34	1	0	0	A	0				C229	0	0	0	1	0	5.4	4	1	B	421
1	59	56	3	0	0	B	0			1550		0	0	0	3	0	2.5	2	2	B	425.47
1	57	124	3b	1	0	C	0	162	56		C229	0	0	0	4	0	3.6	2	2	B	434.2
1	74	34	1	0	0	A	0	167	64			1	2	1	1	1	35.8	2	1	A	455.3
1	57		3b	0	1	C	0				C229	0	0	0	4	0	2.7	1	2	B	456.4
1	60	13	1	0	0	0	0					0	0	1	2	1	58.5	2	2	A	457.54
1	64	22	2	0	0	B	1				C229	0	0	0	2	0	30.1	1	2	A	461
2	65	100	1	1	0	C	0				C229	0	0	1	3	0	11.7	2	1	A	464
1	61	209	3b	1	0	D	0	999	999		N179	0	0	0	4	0	3.5	1	2	B	464.39
2	63	6	2	0	0	A	0	159	75			0	0	1	1	1	16.7	1	2	A	471.15
1	57	16	1	0	0	0	1					0	0	1	1	1	37.2	3	1	A	473.7
1	75	35	2	0	0	A	1	169	65		C229	0	0	1	2	0	8.9	4	2	A	478.45
1	59		3b	0	0	C	0	168	83		C229	0	0	0	3	0	3.7	2	2	B	483.4
1	60	51	3	0	0	B	0				C221	0	0	0	3	0	17	1	2	A	484.9
1	74	164	1	0	0	C	0	162	52		C229	0	0	0	1	0	17.9	4	1	A	485.4
1	63	28	1	0	0	A	0				A419	0	0	1	2	0	7.5	2	2	A	491.4
1	51	22	2	0	0	A	0	164	62			0	0	1	2	1	15.8	1	2	A	496.7
1	64	21	1	0	0	A	0	157	69			0	0	0	1	1	26.5	1	1	A	498.53
1	57	52	1	0	0	B	1	159	63		C229	0	0	1	1	0	24.6	3	1	A	500
2	70	24	2	0	0	A	0	158	59		C229	0	0	0	2	0	13.4	2	2	B	527.3
2	81	130	3b	0	0	C	0				C229	0	0	0	3	0	1.6	1	2	B	555.89
2	71	31	2	0	0	B	1				C229	0	0	0	2	0	17.2	2	2	A	571.36
1	63	60	3b	0	0	C	0	175	80			0	0	1	3	1	34	2	1	A	575.13
1	60	83	3	0	0	B	0				C229	0	0	0	3	0	9.7	3	2	B	577.4
1	67	61	3	0	0	D	0				C229	0	0	0	3	0	2.6	1	2	C	582.17
1	48	28	1	0	0	A	1	163	72		C229	0	0	1	2	0	18.4	1	2	A	596
1	53	29	1	0	0	A	1	171	68			0	0	1	1	1	25.6	1	1	A	607.4
1	66	39	1	0	0	C	1	161	64			0	0	1	2	1	20.7	2	2	A	611.58
1	76	15	2	0	0	A	0					0	0	0	2	1	42.3	2	2	A	645.9
2	58	11	1	0	0	0	0					0	0	1	1	1	38.9	1	1	A	652.4
2	63	132	1	0	0	B	0	145	55		C229	0	0	0	1	0	5.8	4	1	A	664.8
1	71	26	1	0	0	A	1	158	73			1	1	0	1	1	20.5	1	1	A	673.68
1	70	35	2	0	0	B	1	173	75		C229	1	1	1	2	0	18.3	4	2	A	681.08
1	51	32	1	0	0	A	0	175	73			0	0	1	1	1	23.3	1	1	A	685.55
1	74	26	2	0	0	C	0					1	1	0	2	1	41.7	3	2	A	694.3
1	71	48	2	0	0	B	0				C229	0	0	0	2	0	32.6	2	2	A	716.6
1	41	37	2	0	0	B	0				C229	0	0	0	2	0	4.3	1	2	B	732.92
2	77	27	2	0	0	A	0				C229	1	2	0	2	0	25.2	2	2	A	740.8
1	50	37	1	0	0	A	1	160	51		C229	0	0	0	1	0	24.3	4	1	A	761.8
1	35	109	3a	0	0	B	0	164	56			0	0	0	3	1	19.2	1	1	A	769.07
2	75	30	1	0	0	A	0				C229	0	0	1	1	0	30.6	2	1	A	771.9
1	65	18	2	0	0	B	0				C229	1	1	1	2	0	11.3	1	2	B	778.11
2	82	22	2	0	0	B	0	149	34		C229	0	0	0	2	0	29.2	1	2	A	778.15
1	60	33	2	0	0	B	0				C229	0	0	0	2	0	26.7	1	2	A	780.2
1	66	40	2	0	0	B	0	150	57		C229	0	0	0	2	0	24.5	1	2	B	783.6
2	73	34	1	0	0	A	0				C229	0	0	0	1	0	27.4	2	1	A	816.48
1	67	29	2	0	0	A	0			1552		0	0	1	2	0	2.3	4	2	B	823
2	60	52	1	0	0	B	1	153	65			0	0	1	1	1	25.2	2	1	A	829.46
1	75	32	2	0	0	B	1	162	69			0	0	0	2	1	36.1	3	2	A	835.4
1	41	23	1	0	0	A	0	179	84			0	0	1	1	1	27.3	1	1	A	852.59
2	82	8	1	0	0	0	1				C229	0	0	1	2	0	27.2	2	2	A	853.5
2	78	24	2	0	0	B	0				C229	0	0	0	2	0	52.2	2	2	A	855.1
1	69	69	3a	0	0	B	0	164	73		C229	0	0	0	3	0	18	4	2	A	869.57
2	85	14	1	0	0	C	0	147	42			0	0	0	1	1	18.1	1	1	A	873.54
2	57	30	1	0	0	A	0					0	0	1	1	1	52.2	2	1	A	891.8
1	56		3	0	0	C	0				C229	0	0	0	3	0	4.1	1	2	B	901.42
1	36		4	1	1	C	0	169	53		C269	1	2	0	4	0	4.7	1	1	A	904.15
1	62		3a	0	0	B	0	168	72		C229	0	0	0	3	0	6.5	4	2	A	904.23
2	68		3b	0	0	C	0	165	78		C229	0	0	0	3	0	7.4	4	2	A	923.9
2	82	102	3b	0	0	C	0	999	999		C229	0	0	0	3	0	10	2	2	A	936.69
1	43	170	3b	0	0	C	0				C229	0	0	0	3	0	3.9	1	1	A	938.6
1	55	31	3	0	0	B	0				C229	0	0	0	3	0	9.9	4	2	A	993.6
1	54		1	1	0	C	0	164	74			0	0	1	4	1	15.5	1	1	A	999.27
1	56	15	1	0	0	0	0	156	61			0	0	1	1	1	13.6	2	1	A	1014
2	68	98	1	0	0	B	0	149	62			0	0	0	1	1	18.8	2	1	A	1015.71
2	70	51	3b	0	0	C	0	154	57		C229	0	0	0	3	0	8.1	2	2	A	1038.4
2	55	35	1	0	0	A	1					0	0	1	1	1	51.1	1	1	A	1054.8
2	63	131	3b	0	0	C	0	151	71		C229	0	0	0	3	0	9.1	4	2	B	1077.5
1	74	49	2	0	0	B	0	163	999		C229	0	0	0	2	0	3.9	1	2	A	1084.66
1	53	90	3b	0	0	C	0	165	91			0	0	0	3	1	30.3	2	2	A	1088.5
1	60	96	3a	1	0	C	0	163	60			0	0	1	4	1	13.5	1	2	A	1131.4
2	32	20	1	0	0	0	0	155	58			0	0	1	1	1	33.6	1	1	A	1155
2	63	17	1	0	0	0	1				C220	0	0	1	1	0	44.6	2	1	B	1155.6
2	85	40	1	0	0	A	0	157	56			0	0	1	1	1	22.4	2	1	A	1160.3
1	87	42	3b	0	1	C	0	159	54		J690	0	0	0	4	0	10.4	2	2	A	1169.5
1	54	12	1	0	0	0	0					0	0	1	1	1	42.4	2	1	A	1175.8
2	81	43	2	0	0	D	0	150	68		N390	0	0	0	2	0	1.2	1	2	C	1178.94
1	60	75	1	0	0	B	0				C229	0	0	0	1	0	26.1	1	1	A	1183.46
1	74	62	3	0	0	B	0				C229	0	0	0	3	0	26.1	4	2	B	1186.3
1	72	150	3	1	1	C	0				C229	0	0	0	4	0	6.7	1	1	B	1191.4
1	57		3b	1	1	C	0	171	67		C229	0	0	0	4	0	2.8	1	2	A	1206.86
1	62	150	3b	1	0	C	0	160	61		C229	0	0	0	4	0	1.7	1	1	A	1225.52
1	73	29	2	0	0	A	0				C229	0	0	0	2	0	21.4	4	2	A	1251.5
1	71	25	2	0	0	A	0	164	73			0	0	0	2	1	28.5	4	2	A	1257.7
1	52	97	3b	1	1	C	0	166	69		C221	0	0	0	4	0	1.8	2	2	B	1263.8
1	47	65	1	0	0	B	0	167	80			0	0	1	2	1	24	1	2	A	1300
1	35	101	3a	0	0	B	0				C220	0	0	0	3	0	9.7	1	2	A	1317.5
1	54	30	3b	0	0	C	0				C229	0	0	0	3	0	10	1	1	A	1365.67
1	60	64	3	1	1	C	0				K746	0	0	0	4	0	2	3	2	A	1383.4
1	68	65	3	0	0	B	0				K746	0	0	0	3	0	17.2	3	2	A	1433.15
2	69	30	1	0	0	A	1				C229	0	0	1	1	0	32.5	4	1	A	1439.5
1	63		3b	0	0	C	0				C229	0	0	0	3	0	6.4	1	1	A	1451.2
1	64	127	3b	1	1	C	0	154	53		C229	0	0	0	4	0	1.6	4	1	A	1506.21
1	44	101	3	0	1	C	0				C229	0	0	0	4	0	0.3	1	2	B	1516.3
1	68	170	3	1	1	C	0			1550	C229	0	0	0	4	0	3.5	1	2	A	1517.26
1	38	96	3b	0	0	C	0	167	70		C229	0	0	0	3	0	12.5	1	1	A	1517.43
1	52	79	3	0	0	B	0				C229	0	0	1	3	0	8	2	2	A	1544
1	76	30	3b	0	0	D	0				C229	0	0	0	3	0	2.1	1	2	C	1549.5
2	58	26	1	0	0	A	1					0	0	0	1	1	63.7	2	1	A	1555
2	82	71	3a	0	0	B	0	149	57		C229	1	1	0	3	0	3.3	2	2	A	1616.73
2	62	29	2	0	0	A	0				C229	0	0	0	2	0	22.4	2	2	B	1622.8
1	68	51	3	0	0	B	0			1552	C229	0	0	0	3	0	2.9	2	2	A	1706.2
2	60	71	1	0	0	B	0	155	71		C229	0	0	0	1	0	7.5	2	1	A	1767.5
2	66	39	2	0	0	C	0	150	53		C97	1	1	0	2	0	9	2	2	A	1778.84
1	71	60	3	0	0	B	0				C229	0	0	0	3	0	10	2	2	A	1783.3
2	69	180	3a	0	0	B	0					0	0	0	3	1	41.1	1	2	A	1821
1	57	27	1	0	0	A	1				C229	1	2	1	1	0	14.1	1	1	A	1866.8
1	67	57	3	0	0	B	0				C229	0	0	0	3	0	46.1	1	2	B	1903.8
1	68	23	1	0	0	A	0				K746	0	0	1	1	0	6.3	2	1	B	1934
1	63	38	1	0	0	D	0	168	50		J441	0	0	0	1	0	5.1	1	1	A	1935.42
1	64		3	1	1	D	0				C229	0	0	0	4	0	0.9	3	2	C	1979.6
1	59	25	2	0	0	A	0	171	71			0	0	1	2	1	36	1	2	A	1987.6
1	59	30	1	0	0	A	1					0	0	1	1	1	43.4	2	1	A	2033.36
1	44	130	3b	0	0	C	0	999	999		N179	0	0	0	3	0	7.2	1	2	A	2084.2
1	64	51	3b	0	1	C	0	169	60		C229	0	0	0	4	0	1.5	4	2	B	2089.98
1	72	20	2	0	0	A	0					0	0	0	2	0	39.2	3	2	A	2094.8
2	56		3	1	0	C	0					0	0	0	3	1	69.1	2	2	A	2113.9
2	64	20	1	0	0	0	0	134	42			0	0	1	1	1	18.4	1	1	A	2180.7
1	67	26	1	0	0	A	1					0	0	0	1	1	55	2	1	A	2202.2
2	81	27	1	0	0	A	0	151	54			0	0	0	1	1	33.4	2	1	A	2308.6
1	66	37	2	0	0	B	1					1	1	0	2	1	54.6	1	2	A	2309.3
1	46	16	1	0	0	0	1					0	0	1	1	1	52.5	1	1	A	2324
1	76	18	1	0	0	0	1					0	0	0	1	1	62.7	1	1	A	2332.9
2	52	65	3	0	0	B	1				C229	0	0	1	3	0	27.8	1	1	A	2336.9
2	81	88	3a	0	0	C	0	156	999		C229	0	0	0	3	0	10	2	2	A	2344.7
1	63	50	3a	0	0	B	1	158	71			0	0	0	3	1	34.1	1	2	A	2444.8
2	58	40	1	0	0	A	1					0	0	1	2	1	38.9	2	2	A	2457.8
2	69	45	3b	0	0	C	0				C229	0	0	0	3	0	12.3	2	2	B	2458.3
1	67	88	3b	1	1	C	0	152	54		C269	1	2	0	4	0	0.9	4	2	A	2487.34
1	80	27	2	0	0	A	0				K746	0	0	0	2	0	7.3	1	2	B	2517.9
2	52	66	3b	0	0	C	0	156	58		C229	0	0	0	3	0	1.8	2	2	B	2531.5
2	72		3	0	1	C	0				C229	0	0	0	4	0	13.5	2	2	A	2591.4
2	68	14	2	0	0	A	1				C229	0	0	1	2	0	14.6	2	2	B	2645.3
1	59		3b	0	1	D	0	166	63		C229	1	1	0	4	0	1.1	1	2	C	2717.44
2	73	33	2	0	0	A	1					0	0	1	2	1	39.8	4	2	A	2760.8
1	54	51	3	0	0	B	0				C229	0	0	1	3	0	23.8	1	2	A	2768.6
2	86	110	3	0	0	D	0				C229	0	0	0	3	0	3.6	4	2	B	2772
2	78	10	3b	0	0	C	0	166	999		C229	0	0	0	3	0	12.9	1	1	A	2967
1	41	46	2	0	0	B	1					0	0	0	2	1	36.8	1	2	A	3016
1	62		1	1	1	C	0				C229	0	0	0	4	0	2.9	1	1	B	3016.8
1	63		3b	0	0	C	0	162	70		C229	0	0	0	3	0	3.1	2	2	B	3057
2	54	101	3b	0	0	C	0				C229	0	0	0	3	0	7.2	4	2	B	3111.3
1	52	101	3b	0	0	C	0	170	80		C229	0	0	0	3	0	5	2	2	A	3180.21
1	53	51	3b	0	0	C	0	167	74		C229	0	0	0	3	0	2	2	2	B	3228.5
1	54		3	0	0	D	0				C229	0	0	1	3	0	2.1	1	1	C	3286
1	54	73	3	0	0	B	0				C229	0	0	0	3	0	4.3	2	2	A	3287.5
1	46		3	1	0	C	0				C229	0	0	0	3	0	2.6	1	1	A	3316.8
1	72	18	2	0	0	B	0				C229	0	0	1	2	0	21.1	2	2	A	3328.6
2	69	49	1	0	0	A	0				C229	0	0	1	1	0	5.7	3	1	B	3336.7
1	53	83	3b	0	0	C	0	169	63		C269	1	1	0	3	0	12.2	1	2	A	3353.8
1	73	77	3b	0	0	C	0	167	62		C229	0	0	0	3	0	5.3	1	1	A	3365.8
1	77	138	1	0	0	D	0				K746	0	0	0	1	0	1	4	1	B	3592
1	48	36	2	0	0	B	0				C229	0	0	0	2	0	16.3	1	2	A	3646.1
1	42		3	0	0	C	0				C229	0	0	0	3	0	41	2	2	B	3647
1	50		1	1	1	C	0	159	75		C229	0	0	0	4	0	2.2	1	1	A	3672
1	35		3	1	1	C	0			571	K746	0	0	0	4	0	0.6	1	2	A	3699.33
1	44	113	4	0	0	D	0	173	66		C229	0	0	0	3	0	2.5	3	2	C	3707
2	65	130	3b	1	1	D	0	154	53		C220	0	0	0	4	0	4.3	1	1	C	3731
2	39	51	3b	0	0	C	0				C229	0	0	0	3	0	4.4	1	2	A	3818.5
2	87	39	2	0	0	B	0				C229	0	0	0	2	0	15.2	2	2	A	3871
1	76	52	1	0	0	B	0	167	68			1	1	1	2	1	25.8	2	2	A	4040
1	79	52	3a	0	0	B	0				K746	0	0	0	3	0	10.6	1	2	B	4103
2	74		3	0	0	C	0				C229	0	0	0	3	0	4.1	2	2	A	4103.1
1	91	98	1	0	0	B	0	169	62		D376	0	0	0	1	0	14.4	4	1	A	4125.6
1	55	50	1	0	0	B	0	173	48		C269	1	1	1	1	0	27.9	1	1	A	4128
1	53	48	2	0	0	D	0				C229	0	0	0	2	0	3.1	2	2	C	4180.8
1	66	43	2	0	0	B	0				C229	0	0	0	2	0	10.6	4	2	A	4330.6
2	66	100	3	0	0	B	0			1552		0	0	0	3	0	4.7	1	2	B	4336.2
1	48	21	3b	1	0	D	0	168	74		C229	0	0	0	4	0	2	1	2	B	4353
1	57	26	2	0	0	B	0	161	51		C229	0	0	0	2	0	12.9	2	2	A	4354.9
1	71	22	1	0	0	A	0					1	1	1	1	1	49.7	2	1	A	4383.4
2	77	83	3	0	0	C	0				C229	0	0	0	3	0	1.8	1	2	B	4457.6
1	33		3	0	0	C	0				C229	0	0	0	3	0	5.6	1	1	A	4478
2	81	80	4	1	0	C	0	145	32		C229	0	0	0	4	0	1.1	2	2	B	4604
1	87	90	3	0	0	B	0			1550	C229	0	0	0	3	0	0.6	4	1	C	4683
2	66	89	1	0	0	B	0				C229	0	0	1	1	0	11	2	1	A	5076.7
1	55		3b	0	0	C	0	160	71		C229	0	0	0	3	0	2.9	1	2	A	5131
1	62	50	3a	0	0	B	0	174	74		C229	0	0	0	3	0	5.6	3	2	A	5184.6
1	48	78	3	0	0	C	0				D376	0	0	0	3	0	4.7	1	2	A	5225.6
1	69	101	3b	0	0	C	0				L039	0	0	0	3	0	5.7	2	1	A	5301.3
1	53	30	2	0	0	D	0				C229	0	0	0	2	0	4.4	2	2	C	5390
1	50	54	3b	1	0	C	0				C229	0	0	0	4	0	24.9	1	1	A	5471.71
1	60	70	3b	0	0	C	0				C229	0	0	0	3	0	12.6	1	2	A	5487
1	49	36	3b	0	0	C	0	163	59		C229	0	0	1	3	0	13.8	2	2	A	5612.16
1	46		3b	0	0	C	0	164	54		C229	0	0	0	3	0	4.3	1	2	A	5670
2	78	28	3b	0	0	C	0				C229	0	0	0	3	0	8.7	4	2	A	5787.5
2	70	27	2	0	0	A	0	147	57			0	0	0	2	1	20.3	2	2	A	5794.9
1	76	50	3a	0	0	B	0				C229	0	0	0	3	0	5.5	2	2	B	5960.3
1	57	60	1	0	0	B	0	172	75			0	0	0	1	1	31.1	1	1	A	6007
1	75	120	3	0	0	B	0				C229	1	1	0	3	0	25.5	4	2	A	6025.2
1	60	79	3a	0	0	C	0	165	61		C229	0	0	0	3	0	5.9	1	2	A	6151
1	54	170	3a	0	0	B	0	161	62		C229	0	0	0	3	0	4.9	1	2	A	6257
1	81		3b	0	1	C	0	166	67		C229	0	0	0	4	0	1.5	4	2	B	6594
1	69	96	3b	0	0	D	0				C229	0	0	0	3	0	2.8	2	2	B	6813
1	77	250	3a	0	0	B	0	170	52		C229	0	0	0	3	0	2.5	2	2	B	6958
1	69	35	3b	0	0	D	0				A419	0	0	0	3	0	5.6	2	2	B	7123.1
1	35	55	1	0	0	B	0	166	75			0	0	1	1	1	32	1	1	A	7130
1	49	17	1	0	0	C	0				C229	0	0	1	1	0	18.5	1	1	B	7162.1
1	57	91	3a	0	0	B	0				C229	0	0	0	3	0	11.7	1	2	A	7172.3
1	68	57	3b	1	1	C	0	164	64		C229	0	0	0	4	0	2.6	2	2	A	7371
1	43	87	3a	0	0	B	0	174	78		C229	0	0	0	3	0	24.6	1	2	B	7572.8
1	66	101	3	0	1	C	0				C229	0	0	0	4	0	3.6	1	2	A	7736.5
1	45		3b	0	1	C	0				A419	0	0	0	4	0	17.1	1	2	A	7749
1	63	110	1	0	0	B	0	168	46		C229	0	0	0	1	0	3.1	1	1	A	7785.3
1	56	132	4	0	0	C	0	169	68		C229	0	0	0	3	0	4.4	1	2	A	7962.2
1	57	42	1	0	0	A	0				C229	0	0	0	1	0	54.9	1	1	A	7980.2
1	46	56	3a	0	0	B	0				C221	0	0	0	3	0	3.4	1	2	A	8192
2	66	68	3	0	0	C	0				C229	0	0	0	3	0	7.8	1	2	A	8404
1	74	89	3	0	0	C	0				K746	0	0	0	3	0	2.4	4	2	B	9050
1	56	74	3a	0	0	B	1	171	77		C229	0	0	1	3	0	15	1	2	A	9211
2	84		3	0	0	C	0			250		0	0	0	3	0	1.5	4	2	A	9260
2	77		3	0	0	B	0			1552		1	1	0	3	0	5.1	1	2	A	9280.8
1	28	134	3	0	0	C	0				C229	0	0	0	3	0	8	1	2	B	9286.5
1	61	46	1	0	0	A	1				C229	0	0	1	2	0	20.3	1	2	A	9681.5
2	53	44	2	0	0	B	0				C229	0	0	1	2	0	6.6	2	2	B	9694
1	39	80	3b	0	0	C	0				C229	0	0	0	3	0	6.3	1	2	A	10229.2
1	56	40	3	0	0	B	0				C269	1	1	0	3	0	46.3	2	2	A	10543
1	68	87	3b	1	0	C	0	163	64		C229	0	0	0	4	0	1.7	2	2	B	11178
1	36	75	3	0	0	C	0				C229	0	0	0	3	0	5.3	1	2	B	11536.62
1	55	76	3b	0	0	C	0	161	75		C97	1	1	0	3	0	0.7	1	2	B	11609
1	55	30	3	0	1	C	0				C229	0	0	0	4	0	4.3	1	2	B	11641
1	49	101	3b	0	0	C	0				C229	0	0	0	3	0	1.4	1	2	A	11656.8
2	51		3b	1	1	C	0				C229	0	0	0	4	0	0.3	1	2	A	11845
1	41	37	4	1	1	C	0	163	65		C229	0	0	0	4	0	0.3	1	1	B	12523
1	82	136	1	0	0	B	0				C229	0	0	0	1	0	3.4	2	1	A	12577
1	72		3	0	0	B	0				K746	0	0	0	3	0	4.2	1	2	B	12653
1	54	53	1	0	0	C	0	170	70		C229	0	0	0	1	0	11	4	1	A	13116
1	72		3	0	0	B	0				C229	0	0	0	3	0	26.5	4	2	A	13275
2	76	51	3b	0	0	C	0				C229	0	0	0	3	0	6.5	2	2	A	13452
2	61	51	2	0	0	B	0	153	71		C229	0	0	0	2	0	6.3	2	2	B	14290
1	52	96	3b	1	0	C	0	163	65		K703	0	0	0	4	0	3.1	4	2	A	15221
1	70	122	3	0	1	C	0			1552	C229	0	0	0	4	0	1.6	1	2	B	15789
1	53		3	0	0	B	0			571	K746	0	0	0	3	0	2.4	1	2	B	15796
1	73	26	1	0	0	A	1	163	60			0	0	1	1	1	28.5	1	1	A	17100.5
1	73	115	3b	0	0	C	0	166	59		C229	0	0	0	3	0	4.9	1	1	A	17719.4
2	63		2	1	1	D	0	163	81		C229	0	0	0	4	0	1.5	4	2	C	18097
2	61	160	3	0	0	B	0			1552	C229	0	0	0	3	0	7.2	2	2	B	18190
1	72	89	1	0	0	B	0				A419	0	0	0	1	0	11.7	4	1	A	18215
2	52	193	3b	0	0	C	0				C229	0	0	0	3	0	5.5	1	1	A	19324
1	66	85	3b	0	0	C	0	166	64		K746	0	0	0	3	0	8.3	1	2	A	19491
2	70	50	3b	0	1	C	0	155	87		C229	0	0	0	4	0	3.1	1	2	B	19757
1	72	140	1	0	0	B	0				B49	0	0	0	1	0	16.2	4	1	A	20336
2	59	60	3a	0	1	C	0				K746	0	0	0	4	0	6.3	2	2	B	21832
2	81	28	1	0	0	A	0				J189	0	0	0	1	0	3	3	1	B	22516
1	51	66	3b	1	0	C	0	159	69		C229	0	0	0	4	0	3.5	1	2	A	23070
1	62	61	3b	0	0	C	0				C229	0	0	0	3	0	6.8	1	2	B	23655
1	73	80	3	0	0	B	0				C229	0	0	0	3	0	15.7	4	2	A	23754
2	76	140	3	0	1	D	0				C229	0	0	0	4	0	1.5	2	2	B	23788
1	55	130	3a	0	0	C	0				C229	0	0	0	3	0	1	1	2	B	24225
2	75	51	3b	1	0	C	0	151	53		C229	0	0	0	4	0	1.5	3	2	B	25478
1	64	98	3b	0	1	C	0				X67	0	0	0	4	0	8.3	2	1	A	26059
2	84	120	3	0	0	C	0				C229	0	0	0	3	0	2	4	1	B	27442
1	71	90	4	1	0	C	0				C229	0	0	0	3	0	4.9	1	1	A	27772
2	53	85	3	0	0	B	0				C229	0	0	0	3	0	8.1	1	2	A	28362
1	53	110	3	1	1	C	0				C229	0	0	0	4	0	5.5	1	1	A	28382
1	72	101	3	0	1	C	0			1552		0	0	0	4	0	1.5	2	2	A	28640
1	78	78	1	0	0	C	0	156	63		C229	0	0	0	1	0	12.3	2	1	B	32070.8
1	50	38	3b	1	1	D	0	178	93		K746	0	0	0	4	0	3.4	4	2	C	32900
1	63		3b	0	1	D	0				C229	0	0	0	4	0	1.2	1	2	B	35195
2	58	110	3a	0	0	B	0				C229	0	0	0	3	0	3	2	2	A	35380.71
1	47	110	3b	0	1	C	0	165	62		C229	0	0	0	4	0	1.7	1	2	A	36334
1	62	190	3a	0	0	B	0				A419	0	0	0	3	0	14.7	1	2	A	36720
2	90	71	3b	1	0	D	0	152	60		K746	0	0	0	4	0	1	3	2	C	36790
1	43	75	1	0	0	B	1				C229	0	0	1	1	0	37.3	1	1	A	39994
1	72	28	3	1	1	C	0			1550	K746	0	0	0	4	0	1.4	1	2	B	40273
1	31	121	3	0	0	B	0			1550		0	0	0	3	0	5.1	1	2	A	41486
1	86	100	3b	0	0	C	0	155	49		C229	0	0	0	3	0	12.6	4	1	A	42239
1	46	141	3b	0	0	C	0	162	67		K746	0	0	0	3	0	1.5	1	2	A	42593
1	61	100	3	0	0	C	0				C229	0	0	0	3	0	2.1	2	2	A	43138
1	52	101	3	1	0	C	0			1550	C229	0	0	0	3	0	1.3	1	2	B	43550
1	72		3	0	0	C	0				C229	0	0	0	3	0	2.6	4	1	B	44455
1	48		3b	0	1	C	0				C229	0	0	0	4	0	2.9	2	2	A	45612
1	60	172	3a	0	0	B	0				C229	1	1	0	3	0	4.4	1	2	B	46564
1	48		3b	0	0	C	0	183	89		C229	0	0	0	3	0	14.8	2	2	A	47274
2	31	140	1	0	0	B	0					0	0	0	1	1	65.7	4	1	A	47878
2	72	56	3a	0	0	B	0	153	68		C229	0	0	0	3	0	18.7	2	2	A	48142
1	48		4	0	0	C	0	166	53		C229	0	0	0	3	0	4.2	1	2	B	50177
1	53	101	3	0	1	C	0				C229	0	0	0	4	0	3.2	4	2	B	59909
2	75	82	3b	0	0	C	0	156	55		C229	0	0	0	3	0	1.6	2	2	A	61456
2	57	56	3a	0	0	B	0	138	28		C229	0	0	0	3	0	3.5	1	2	A	62817
1	50	110	3	0	1	C	0				C229	0	0	0	4	0	3.5	3	2	C	65497
1	51		3b	0	0	C	0	171	71		C229	0	0	0	3	0	1.4	1	2	B	67281
1	48	60	3b	1	0	D	0	174	79		C229	0	0	0	4	0	0.3	1	2	C	69139
2	77	73	1	0	0	B	0	155	74			0	0	0	1	1	28.7	2	1	B	76160.5
1	44	45	3b	0	0	D	0				K746	0	0	0	3	0	3	1	2	C	77265
2	53	133	3b	0	0	C	0				C229	0	0	0	3	0	5.9	4	2	A	85017
2	70	100	1	0	0	C	0				C229	0	0	0	1	0	8.7	1	1	A	89192
1	51	156	1	0	0	B	0	164	61		C229	1	1	0	1	0	5.3	4	1	A	89570
1	59	37	3b	1	0	C	0	167	97		C229	0	0	0	4	0	10.3	2	2	B	99491
1	66	164	3b	0	0	D	0				C229	0	0	0	3	0	3.1	1	2	C	106292
2	51		3	0	0	C	0				C229	0	0	0	3	0	1.1	1	2	A	107257
2	73	51	3	0	0	C	0				D376	0	0	0	3	0	12.2	2	2	A	108650
1	83	135	3b	0	1	C	0	160	61		C229	0	0	0	4	0	1	2	2	B	109955
1	85	118	3b	0	0	D	0	160	45		C229	0	0	0	3	0	4.5	1	2	B	118019
1	49	133	3b	1	0	C	0	172	75		C229	0	0	0	4	0	14.4	1	1	A	121540
2	85	151	3	0	1	C	0				C229	1	1	0	4	0	3.4	2	2	B	121734
1	59	60	3a	0	0	B	0	171	69		C229	0	0	0	3	0	5	1	2	A	126130
1	68		4	0	1	C	0	158	65		C229	0	0	0	4	0	1.2	1	2	B	126218
1	58	45	3b	0	0	C	0	162	52		C229	0	0	0	3	0	2.1	1	2	B	128790
1	87	101	3	0	1	D	0				C229	0	0	0	4	0	0.4	4	2	B	130770
1	76		4	1	1	D	0				C229	0	0	0	4	0	2.7	2	2	C	134900
1	71	106	1	1	0	D	0	156	65		C229	0	0	0	4	0	2.8	2	1	C	143620
1	56	70	3b	0	0	C	0	163	70		C229	0	0	0	3	0	3.8	4	2	A	149617
1	70		3b	0	1	D	0				C229	0	0	0	4	0	2.4	4	2	B	149622
1	56	51	3b	0	1	C	0	171	68		C229	0	0	0	4	0	5.8	1	2	A	151326
2	75	92	3a	0	1	C	0	150	43		C229	0	0	0	4	0	0.4	4	2	B	166605
2	92	87	1	0	0	B	0				C220	0	0	0	1	0	9.5	4	1	A	170644
2	63	75	3b	0	0	C	0	153	82		C229	0	0	0	3	0	9.9	1	2	A	171320
1	40	150	3b	0	1	C	0				C229	0	0	0	4	0	2.6	1	1	A	174584
1	48	51	3a	1	0	C	0	162	46		C229	0	0	0	4	0	20	1	2	A	182896
1	36		3	0	1	C	0			1552	C229	0	0	0	4	0	1.1	1	2	B	208000
2	80		1	1	1	D	0				C349	0	0	0	4	0	1	4	1	B	210538
1	80	116	3b	1	0	C	0	157	52		C229	1	1	0	4	0	1.5	4	1	B	212039
1	58	73	4	0	0	C	0	159	56		C229	0	0	0	3	0	5.4	4	1	A	239060
1	52				1	C	0	999	54		C229	0	0	0	4	0	20.6	2	1	A	239060
1	45		3	0	1	C	0				C229	0	0	0	4	0	2.2	1	2	B	247710
1	42	51	3b	0	1	C	0	161	51		C229	0	0	0	4	0	3	1	2	B	250264
1	41	120	3	0	0	B	0			1552	N342	0	0	0	3	0	1.9	1	2	A	271840
1	62	100	3b	1	0	D	0	160	44		C229	0	0	0	4	0	2	1	2	C	279880
1	81	86	3b	0	0	D	0	165	999		C229	0	0	0	3	0	0.5	2	2	C	287141
1	50	160	3	0	0	C	0				C229	0	0	0	3	0	4.6	1	1	A	298040
1	61		3	0	0	B	0			1552		0	0	0	3	0	2.5	1	2	A	325510
1	55	70	3b	0	0	C	0	175	75		N179	0	0	0	3	0	1.9	1	2	B	360670
1	47		3	1	1	D	0					0	0	0	4	1	51.3	1	2	C	369214
1	40	117	3	0	0	B	0			1551	C97	0	0	0	3	0	0.7	2	1	C	381512
1	53		3	0	0	C	0				C229	0	0	0	3	0	2.2	2	2	A	382420
2	33	101	3a	0	0	C	0				C229	0	0	0	3	0	8.1	1	2	B	396248
1	68	111	3a	0	1	C	0				C229	0	0	0	4	0	5.5	1	2	A	431070
2	55	127	3b	0	1	D	0	150	40		C229	0	0	0	4	0	0.7	1	2	B	451977
2	85				1	C	0	140	40		C229	0	0	0	4	0	0.5	2	1	B	469068
2	44	150	1	0	0	B	0				C229	0	0	0	1	0	14.2	1	1	A	506460
1	63		3b	0	1	C	0	159	52		C229	0	0	0	4	0	1	1	2	B	517617
1	32		3b	0	1	C	0	176	50		C229	0	0	0	4	0	2.7	1	2	A	533676
2	57	100	3b	0	1	D	0	167	74		C229	0	0	0	4	0	0.4	1	2	C	577537
1	51	44	3b	0	0	C	0				C229	0	0	0	3	0	2.9	2	1	B	609842
1	63	50	3b	1	0	D	0	167	57		C229	0	0	0	4	0	0.2	1	2	C	743920
1	41	201	3	0	0	C	0				C229	0	0	0	3	0	3.4	1	2	A	861710
1	60	137	3a	0	0	B	0	166	64		C229	0	0	1	3	0	4.3	4	2	A	982280
1	77	151	3b	0	0	C	0	162	65		C229	0	0	0	3	0	6.2	1	2	A	995093
1	34	151	3	0	0	C	0				C229	0	0	0	3	0	2.5	3	2	A	1532800
1	34	124	3b	0	1	C	0	181	99		C229	0	0	0	4	0	4.6	1	2	A	3629260
2	83	149	3	0	0	C	0				C229	0	0	0	3	0	3.9	2	1	B	3741100
1	81		3a	0	0	C	0	170	57		C229	0	0	0	3	0	1.4	2	2	B
1	71	28	1	0	0	A	0					0	0	1	2	1	64.1	1	2	A	2.5
1	66	13	1	0	0	0	0					0	0	0	1	1	44.3	1	1	A	2.7
1	81	42	1	0	0	A	0					0	0	0	1	1	41.6	2	1	A	2.7
1	43	13	1	0	0	0	0					0	0	1	1	0	51.5	3	1	A	2.7
1	61	51	3b	0	0	C	0				C229	0	0	0	3	0	3.5	1	2	B	2.7
1	66	66	1	0	0	B	0	169	70			0	0	1	1	1	35.6	4	1	A	2.86
1	70	65	1	0	0	B	0					0	0	0	1	1	40.5	4	1	A	2.86
1	45	51	3b	1	0	C	0				C229	0	0	0	4	0	14.7	1	1	A	2.86
2	69	90	3a	0	0	C	0				C229	0	0	0	3	0	1.4	4	2	B	2.86
2	30	105	3b	1	0	C	0				C229	0	0	0	4	0	7	4	2	B	2.86
1	56	117	3	0	0	B	0				C229	1	1	0	3	0	8.2	4	1	A	3.0
1	74	46	1	0	0	A	0	163	67			0	0	1	1	1	14.7	1	1	A	3.1
1	60	101	3	0	0	B	0			1552		0	0	0	3	0	4.2	1	2	A	3.2
1	48	51	4	0	0	C	0			1550	C229	0	0	0	3	0	2.1	1	2	A	54000
1	62	25	1	0	0	A	1					0	0	1	1	1	42	1	1	A	128 .2
1	60	118	1	0	0	C	0				C229	0	0	0	1	0	10.4	1	1	A	24 .3
1	50	13	1	0	0	0	0					0	0	1	1	1	37.8	1	1	A	28. 3
1	69	17	1	0	0	0	0	173	68		C229	0	0	0	1	0	21.1	2	1	B	61.24.
1	72	53	1	0	0	B	1	156	66			0	0	1	2	1	27	1	2	A
1	67	120	3b	0	0	C	0	174	57		C229	0	0	0	3	0	2	1	2	B
1	60	20	1	0	0	0	1	160	79		C229	0	0	0	1	0	31.6	1	1	A
1	76	45	1	0	0	A	0	177	70		C229	0	0	0	1	0	6.4	2	1	A
2	78	43	2	0	0	B	0	158	999		C229	0	0	0	2	0	12.7	2	2	A
2	65	18	1	0	0	0	0	150	49			0	0	1	1	1	32	2	1	A
1	82	81	3a	0	0	D	0	163	54		C229	0	0	0	3	0	1	4	2	B
1	78	80	3a	0	0	B	0	163	64		C229	0	0	0	3	0	4.6	2	2	B
1	78	24	1	0	0	A	1	167	62			1	1	1	1	1	29.2	2	1	A
2	88	97	1	0	0	B	0	150	50		K746	0	0	0	1	0	0.9	4	1	A
1	71	20	1	0	0	0	0	163	56		C20	1	1	1	1	0	7.3	2	1	A
1	62		3b	0	0	C	0	165	83		V284	0	0	0	3	0	0	4	2	C
1	86	73	3b	1	0	C	0	164	65		C269	0	0	0	4	0	1.1	1	1	A
1	72	68	3b	0	1	C	0	168	63		C229	0	0	0	4	0	5.1	1	2	B
1	74	55	3b	0	0	C	0	999	999		C229	0	0	0	3	0	11	1	2	A
1	59	35	2	0	0	B	0	168	73		C679	1	1	0	2	0	8.9	4	2	A
2	61	109	1	0	0	B	0	147	57			0	0	1	1	1	31	1	1	A
1	75	61	3a	0	0	B	0	999	999			0	0	0	3	1	20	4	2	A
1	68	28	2	0	0	A	1	161	63		K746	0	0	0	2	0	29.1	2	2	B
1	50	71	3a	0	0	B	0	173	52			0	0	0	3	1	33.3	4	2	A
1	55		3b	0	0	C	0	999	999		C229	0	0	0	3	0	12	4	2	A
1	43	36	1	0	0	A	0	166	70			0	0	1	1	1	30.8	1	1	A
1	61		3b	0	0	C	0	167	65		C229	0	0	0	3	0	15.1	2	1	B
1	41	43	3b	0	0	C	0	171	999		C229	0	0	0	3	0	4.2	1	1	A
2	45	35	2	0	0	B	0	148	70			1	1	0	2	1	25	4	2	A
2	69	20	3b	0	0	C	0	999	999		C229	0	0	1	3	0	14.3	2	2	A
1	51	30	2	0	0	A	0	167	75		C229	0	0	0	2	0	15.7	1	2	A
1	51	29	2	0	0	A	0	171	83			0	0	0	2	1	16.3	1	2	A
2	69		3b	0	0	C	0	999	999		C229	0	0	0	3	0	6	4	2	A
2	83	70	1	0	0	C	0	151	46		C349	1	1	0	1	0	3.5	4	1	A
2	74	38	2	0	0	B	0					0	0	0	2	1	71.5	4	2	B
1	57		3	0	0	C	0				K746	0	0	0	3	0	15.7	1	2	A
1	82	33	1	0	0	A	1				C229	0	0	1	1	0	5.1	1	1	A
2	65	51	3	0	0	B	0				K746	0	0	0	3	0	1.2	2	2	B
1	68	51	3	0	0	B	0			1552		0	0	0	3	0	1.4	1	2	C
1	50	50	3b	0	0	C	0					0	0	0	3	1	40.5	4	1	A
2	71		2	1	0	C	0			1550	C229	0	0	0	3	0	3.5	1	2	B
1	58	13	1	0	0	0	0					0	0	1	1	1	56.1	4	1	A
1	63	38	1	0	0	A	0				K746	0	0	1	1	0	39.8	2	1	A
1	63	49	1	0	0	A	1				C229	0	0	0	1	0	34.1	2	1	A
2	65	25	1	0	0	A	0					0	0	1	1	1	60.5	2	1	A
1	69	81	1	0	0	B	0				C229	0	0	0	1	0	15.4	1	1	A
1	58	19	1	0	0	0	1					1	1	0	1	1	38.7	3	1	A
1	50	51	1	0	0	B	0				C229	0	0	0	1	0	9.4	2	1	B
1	66	51	3	0	0	C	1				C229	0	0	0	3	0	22.1	2	2	A
1	54	22	2	0	0	A	0				K746	0	0	0	2	0	21.3	1	2	A
1	38		3b	0	0	C	1				C229	0	0	1	3	0	16.3	1	2	A
1	55	40	1	0	0	A	1				C229	0	0	0	1	0	55.8	2	1	A
1	54	40	1	0	0	A	1				C229	0	0	1	1	0	29.8	2	1	B
1	60	57	3	0	0	B	0			1550		0	0	0	3	0	8.8	1	2	A
1	82	35	2	0	0	B	0					0	0	0	2	1	59.3	1	2	A
1	52		3	0	1	C	0			1552	C229	0	0	0	4	0	0.8	1	2	C
2	51	45	2	0	0	B	1				C229	0	0	0	2	0	60.2	2	2	A
1	48	26	1	0	0	A	1					0	0	1	1	1	55.3	4	1	A
2	46		3b	0	0	C	0				C229	0	0	0	3	0	1.5	1	2	B
1	58	70	3	0	0	C	0				C229	0	0	0	3	0	3.4	1	2	A
1	54	29	2	0	0	A	1				C229	0	0	0	2	0	27.8	1	2	B
1	58	20	1	0	0	0	0				K254	1	2	1	2	0	27.5	2	2	A
1	67		3b	0	1	D	0				C229	0	0	0	4	0	3	4	2	C
1	69	39	2	0	0	B	1				C229	0	0	0	2	0	30	2	2	A
1	54	27	3b	0	0	C	0				C229	0	0	0	3	0	7.6	4	2	B
1	54	90	3a	0	0	B	0				N179	0	0	0	3	0	4	1	2	B
1	59	100	1	0	0	B	0					0	0	1	2	1	37.1	1	2	A
1	79	18	1	0	0	0	0				K631	0	0	1	1	0	16.1	2	1	A
2	77	110	3	0	0	B	0				C229	0	0	0	3	0	1.8	2	2	B
1	86	20	1	0	0	0	0			1550	C229	0	0	0	1	0	0.8	2	1	A
1	67		3	0	0	C	0				I509	0	0	0	3	0	41.3	2	1	A
2	70	45	1	0	0	A	0					0	0	1	1	1	65.6	2	1	A
1	57	30	2	0	0	B	1				C229	0	0	0	2	0	19.8	3	2	A
1	74	38	2	0	0	B	1				K759	0	0	0	2	0	35.5	4	2	A
1	80	11	1	0	0	0	1					0	0	0	1	1	71.2	2	1	A
2	81	130	3	0	0	C	0					0	0	1	3	1	50.1	2	1	A
1	58	31	2	0	0	B	0				C229	0	0	0	2	0	30.7	2	2	A
2	77	21	1	0	0	A	1				C229	0	0	0	1	0	17.2	1	1	A
2	83	31	2	0	0	B	0				J189	1	1	0	2	0	5	2	2	A
1	82	20	1	0	0	0	1				C229	0	0	0	1	0	24.9	2	1	A
1	45	16	1	0	0	0	0					1	1	0	1	1	54.6	1	1	A
1	80	81	1	0	0	B	0					0	0	0	1	1	43.5	4	1	A
1	54	33	1	0	0	A	0				C229	0	0	1	1	0	11.7	1	1	A
1	49		3	1	0	C	0			1550	C229	0	0	0	3	0	1.4	1	2	C
2	77	49	1	0	0	A	1					0	0	0	1	1	49	4	1	A
2	64	16	1	0	0	0	0					0	0	1	1	1	48.2	4	1	A
2	68	43	2	0	0	B	0				C229	0	0	0	2	0	19.6	2	2	A
2	73	49	1	0	0	A	0					0	0	0	1	1	51.3	1	1	A
1	73	113	1	0	0	B	0				C229	0	0	0	1	0	6.8	2	1	A
1	48	32	1	0	0	A	1					0	0	1	1	1	51.1	4	1	A
1	60	36	2	0	0	D	0				C229	0	0	0	2	0	1	1	2	C
2	64	20	1	0	0	0	0					0	0	1	1	1	60.4	1	1	A
1	58	100	2	0	0	B	0					0	0	1	2	1	63.1	3	1	A
1	64	49	1	0	0	A	0				C229	0	0	0	1	0	10	1	1	A
1	58	22	1	0	0	A	0					0	0	1	1	1	55.3	1	1	A
2	64	44	2	0	0	B	0				C229	0	0	1	2	0	55.4	3	2	A
1	55	48	1	0	0	A	0					0	0	0	1	1	56.3	1	1	A
1	55	57	3a	0	0	B	0					0	0	1	3	1	47.1	1	2	A
1	68		3	0	1	C	0				K759	0	0	0	4	0	3.4	1	1	A
1	59	30	1	0	0	A	0					0	0	1	1	1	69.7	1	1	A
1	52	19	1	0	0	0	1					0	0	1	1	1	54.4	2	1	A
2	73	80	3b	1	1	C	0				C229	0	0	0	4	0	4.7	2	2	A
1	70	100	4	1	1	C	0			1552		0	0	0	4	0	1.2	1	2	C
2	78	39	1	0	0	A	1				C229	0	0	0	1	0	26.4	2	1	B
2	72	25	2	0	0	A	0					0	0	1	2	1	53.9	1	2	A
1	56	27	1	0	0	A	1					0	0	1	1	0	69.6	1	1	A
1	83	150	1	0	1	D	0				C229	0	0	0	4	0	0.5	4	1	A
2	64	58	2	0	0	C	0				C229	0	0	0	2	0	21.1	2	2	B
1	58	32	1	0	0	A	0					0	0	1	1	1	59.2	2	1	A
1	52	23	3	0	0	B	0				C229	0	0	0	3	0	32	1	2	B
2	80	44	3b	0	0	C	0				C229	0	0	0	3	0	21.2	2	1	A
1	76		1	0	1	C	0			1552	C229	0	0	0	4	0	2.2	2	1	B
2	71	17	1	0	0	0	0					0	0	0	1	1	69.4	2	1	A
1	61	38	1	0	0	A	0					0	0	0	1	1	62.1	1	1	A
1	82	40	1	0	0	A	1				C229	0	0	0	1	0	10.7	2	1	A
2	62	28	1	0	0	A	0					0	0	0	1	1	70	2	1	A
1	56	27	1	0	0	A	1				C069	1	1	0	1	0	20.4	2	1	A
1	54	16	1	0	0	0	0					0	0	1	1	1	52.4	2	1	A
1	78	119	1	0	1	C	0				C229	0	0	0	4	0	11.7	2	1	B
2	86	51	1	0	0	B	0				C269	1	2	0	1	0	26.2	2	1	B
2	61		3	0	0	C	0				C229	0	0	0	3	0	14.1	4	2	A
2	68	13	1	0	0	0	1				C229	0	0	1	1	0	42.4	2	1	B
2	57		3b	0	0	C	0				C229	0	0	0	3	0	0.9	1	2	A
1	58	125	3b	0	0	C	1					0	0	1	3	1	51.5	1	1	A
1	74		3b	1	0	C	0				C229	0	0	0	4	0	3.3	2	2	B
1	71	24	2	0	0	A	1				C229	0	0	0	2	0	31.2	2	2	A
2	41	108	3	0	0	B	0				C229	0	0	0	3	0	0.8	1	2	A
1	49	28	2	0	0	A	0					0	0	1	2	1	72.5	1	2	A
1	58	93	3	0	0	C	0				C229	0	0	0	3	0	9.5	1	2	A
1	76	23	1	0	0	A	0					0	0	1	1	1	48.7	1	1	A
2	76	20	1	0	0	0	1					0	0	0	1	1	61.8	1	1	B
1	77	120	3a	0	0	B	0				C229	0	0	0	3	0	0.5	1	2	A
1	52	49	1	0	0	A	1					0	0	0	1	1	54.3	2	1	A
1	66	25	1	0	0	A	0					0	0	1	1	1	70.9	3	1	A
2	51	49	1	0	0	A	1					1	1	1	1	1	55.3	2	1	A
2	73	40	1	0	0	A	1				C229	0	0	1	2	0	26.4	1	2	B
2	64	17	1	0	0	0	0					0	0	1	1	1	55.6	4	1	B
2	75		3b	0	0	C	0				C220	0	0	0	3	0	1.3	4	2	B
1	86	150	1	0	0	B	0				C229	0	0	0	1	0	1	1	1	B
2	71		2	1	1	C	0					1	1	0	4	1	51.8	4	1	A
2	58	23	1	0	0	A	0					1	2	1	1	1	61.4	3	1	A
1	52	48	1	0	0	A	1				C220	0	0	1	2	0	6.9	1	2	A
2	72	18	1	0	0	0	0					1	1	1	1	1	46.2	2	1	A
1	56	14	1	0	0	0	0				K746	0	0	0	1	0	61.1	2	1	B
2	72	30	1	0	0	A	0				C229	0	0	0	1	0	12.9	3	1	B
1	56	52	2	0	0	B	1				I619	0	0	1	3	0	18.6	4	2	A
2	66	22	1	0	0	A	1				C229	0	0	0	1	0	54.4	2	1	A
1	70	28	1	0	0	A	1					0	0	1	2	1	54.9	2	2	A
2	52	9	1	0	0	0	0					1	1	0	1	1	44.7	2	1	A
2	83	69	3	1	0	C	0				C229	0	0	0	3	0	18.8	2	2	A
2	73	50	1	0	0	A	1				C229	0	0	0	1	0	54.1	2	1	B
1	69	51	2	0	0	B	1					1	1	1	3	1	72.1	2	2	B
1	67	58	1	0	0	B	1					0	0	1	1	1	65.7	2	1	A
1	52	160	3	0	1	C	0			1552		0	0	0	4	0	2.2	1	2	A
1	70	20	1	0	0	0	0				C97	1	1	1	1	0	40.7	4	1	A
1	72	21	1	0	0	A	0					0	0	1	1	1	49.7	4	1	A
1	85	35	1	0	0	A	0				C229	0	0	0	1	0	15.1	1	1	A
2	74	130	1	0	0	B	0				C229	0	0	0	1	0	23.4	4	1	A
2	81	126	1	0	0	B	1				C229	0	0	1	1	0	1.9	1	1	A
1	44	18	1	0	0	0	0					0	0	1	1	1	55	1	1	A
1	75	80	3	0	0	B	0				C229	0	0	0	3	0	9.9	2	2	A
1	52	22	2	0	0	B	0				C229	0	0	0	2	0	30.3	2	2	A
2	64	105	4	1	1	C	0				C229	0	0	0	4	0	7.3	2	1	B
1	80	35	2	0	0	C	0					0	0	0	2	1	45.3	4	2	B
2	87	137	3	0	0	B	0				C229	0	0	0	3	0	1.2	4	2	B
1	63	64	3	1	0	C	1				K746	1	1	0	3	0	26.8	2	1	A
1	56	26	1	0	0	A	0				C229	0	0	0	1	0	53.4	1	1	A
2	58	16	1	0	0	0	0					0	0	1	1	1	49.4	4	1	A
2	50	32	1	0	0	A	0					0	0	1	2	1	72.5	1	2	A
2	63			0	1	C	0			1550		1	1	0	4	0	3.1	1	2	B
1	52	19	1	0	0	0	0				C229	0	0	1	1	0	12.5	1	1	B
1	62	55	1	0	0	B	1				K746	0	0	1	1	0	31	1	1	A
1	53	23	1	0	0	A	1				C229	0	0	1	1	0	13.3	4	1	B
1	65	30	1	0	0	A	0					1	1	1	1	1	71.9	3	1	A
2	71	21	1	0	0	A	0					0	0	0	1	1	48.3	2	1	A
1	70	49	1	0	0	A	0				C229	0	0	0	1	0	2.6	4	1	A
2	57	22	1	0	0	C	0					0	0	1	1	1	59.1	4	1	A
1	59	15	2	0	0	A	0					1	2	0	2	1	57.3	4	2	B
1	86	57	3	0	0	C	0				C229	0	0	0	3	0	0.5	2	2	B
1	71	20	1	0	0	0	1				C229	0	0	0	1	0	61.5	1	1	A
1	41	37	1	0	0	A	0					0	0	1	2	1	48.2	1	2	A
1	67	32	1	0	0	A	0				C229	0	0	1	1	0	36.9	2	1	A
1	68	34	2	0	0	B	0					0	0	0	2	1	70	1	2	A
1	85		3	0	0	B	0				C229	0	0	0	3	0	30.9	2	2	A
1	38	23	1	0	0	A	0					0	0	1	1	1	62.6	4	1	A
1	75	97	3	0	0	B	0				J189	0	0	0	3	0	6.5	2	2	B
1	68	24	2	0	0	A	1				C229	0	0	1	2	0	45.8	4	2	A
1	70	44	3	0	0	C	0				C229	0	0	0	3	0	9.8	2	2	A
1	58	18	1	0	0	0	0					0	0	1	1	1	52	3	1	A
2	57	40	2	0	0	B	0					0	0	0	2	1	65.6	2	2	A
2	74	20	1	0	0	0	1					0	0	0	1	1	55.5	2	1	A
2	55	14	1	0	0	0	0				K746	0	0	0	1	0	0.7	2	1	B
2	74	15	1	0	0	0	1				C229	1	1	1	1	0	44.4	2	1	A
2	56	15	1	0	0	0	1					0	0	0	1	1	70.2	2	1	A
2	56	39	1	0	0	A	1					0	0	1	1	1	71.9	1	1	A
2	54		3	0	0	B	0			1550	A419	0	0	0	3	0	0.8	1	2	B
1	59	35	1	0	0	A	1					0	0	0	1	1	66.7	2	1	A
1	60	100	3	0	0	C	0				K746	0	0	0	3	0	1.4	1	2	B
2	30	45	2	0	0	B	0					0	0	1	2	1	70.8	1	2	A
1	49	131	3b	1	0	C	0				C229	0	0	0	4	0	7.5	1	2	A
1	63	24	2	0	0	D	0				C229	0	0	0	2	0	0.8	1	2	C
2	67	15	1	0	0	0	0				C229	0	0	0	1	0	59.8	2	1	A
1	81	29	1	0	0	A	0				C229	0	0	0	1	0	10.3	4	1	A
1	67	31	1	0	0	A	0					0	0	1	1	1	68.2	2	1	A
1	74	120	3	0	0	B	0			1552		0	0	0	3	0	2.8	1	1	B
1	55	26	2	0	0	B	0				C229	0	0	0	2	0	21.2	1	2	A
2	73	71	3	0	0	B	0				C229	0	0	0	3	0	5.4	2	1	A
1	52		3b	0	0	D	0				C229	0	0	0	3	0	2.2	1	2	C
1	58		4	1	0	C	0				C229	0	0	0	3	0	3.6	1	2	A
2	66		3	1	0	C	0			1550	C220	0	0	0	3	0	2.5	2	2	B
1	67	101	3a	0	0	B	0				D015	0	0	0	3	0	11	3	2	B
1	70	41	3	0	0	C	0				C229	0	0	0	3	0	9.7	2	1	A
2	61	51	1	0	0	B	0				C509	1	1	1	1	0	16.6	4	1	A
2	66	27	1	0	0	A	0			572		0	0	0	1	0	7.1	3	1	B
1	49	17			1	C	0			1552		0	0	0	4	0	5.8	2	2	A
1	76		3	0	1	C	0				C229	0	0	0	4	0	0.8	2	2	B
1	45	62	1	0	0	B	1					0	0	1	3	1	68.1	1	1	A
1	74		3	0	1	C	0				C229	0	0	0	4	0	2	1	1	A
1	57	18	1	0	0	0	1					0	0	1	1	1	50.4	4	1	A
2	51	8	1	0	0	0	0					0	0	0	1	1	49.5	1	1	A
1	74	47	1	0	0	A	1					0	0	0	1	1	57.2	2	1	A
2	64	27	3	0	0	B	0			1552		0	0	0	3	0	5.5	1	2	A
2	65	27	1	0	0	A	1				C229	0	0	0	1	0	19.8	1	1	A
1	72		3b	0	0	C	0				C229	0	0	0	3	0	0.3	2	2	B
1	84	51	3a	0	1	D	0				C229	0	0	0	4	0	12.5	4	2	B
2	68	30	2	0	0	B	0				C229	0	0	0	2	0	42.9	2	2	B
1	49		3	1	0	C	0				C229	0	0	0	3	0	5	2	2	B
1	55	17	2	0	0	A	0				C229	0	0	0	2	0	42.3	4	2	A
2	66	31	1	0	0	A	1				C229	0	0	1	1	0	67.8	2	1	A
1	67	50	1	0	0	A	0				C229	0	0	0	1	0	22.2	1	1	A
1	81	18	1	0	0	C	0				I714	0	0	0	1	0	8.4	2	1	A
1	58	111	3	1	1	C	0				C229	0	0	0	4	0	2.4	2	2	B
1	70	51	3	0	0	D	0				C229	0	0	0	3	0	0.4	1	2	C
2	84	150	4	0	1	C	0				C229	0	0	0	4	0	0.6	2	2	B
1	60	150	1	0	1	C	0			1552		0	0	0	4	0	1.1	4	1	B
1	63		3b	0	0	C	0				C229	0	0	0	3	0	4.6	4	2	B
2	74		3	0	1	C	0				C229	0	0	0	4	0	6.6	1	2	A
2	59	4				A	0					0	0	1	1	1	65.3	4	1	A
2	59	28	1	0	0	A	1					0	0	0	1	1	56.3	2	1	A
1	91	70	3	0	0	B	0			1552	C229	0	0	0	3	0	5.6	4	2	A
2	72		3	0	0	C	0				C229	0	0	0	3	0	4.3	4	2	B
1	35		3b	0	0	C	0				C229	0	0	0	3	0	4.1	1	2	B
1	44	116	3	1	1	C	0			1550		0	0	0	4	0	2.6	1	2	C
1	68	140	3	0	0	B	0				C229	0	0	0	3	0	8	1	2	A
1	82		3	1	1	C	0			1552	C229	0	0	0	4	0	2	4	2	B
1	61	12	1	0	0	0	1					0	0	0	1	1	54.1	1	1	A
1	69	34	1	0	0	A	0				C229	1	1	0	1	0	11.5	1	1	A
1	73	70	3	0	0	B	0			1552	C229	0	0	0	3	0	4.9	1	2	B
1	63	100	3b	1	0	C	0				C229	0	0	0	4	0	17.5	4	2	A
1	57	22	1	0	0	A	0					1	1	1	1	1	39.4	2	1	A
2	76	24	3	0	0	C	0				C229	0	0	0	3	0	28.8	2	2	B
1	59	34	1	0	0	A	0				C229	0	0	0	1	0	32.5	2	1	A
1	69	140	3	0	0	B	0			1552	C229	0	0	0	3	0	5.4	3	2	B
1	74		3	1	0	C	0			569	K265	0	0	0	3	0	1.3	4	2	B
2	91		3	0	0	C	0				C229	0	0	0	3	0	1	2	2	B
2	55	10	1	0	0	0	0					0	0	1	1	1	44.5	2	1	A
1	46	124	3b	0	0	C	0				C229	0	0	0	3	0	1.3	1	2	A
2	75	56	3a	0	0	D	0				K746	0	0	0	3	0	0.4	2	2	C
1	69	15	2	0	0	B	1				C229	0	0	0	2	0	40.1	2	2	B
1	76	121	3	0	0	D	0				W19	0	0	0	3	0	0.2	2	1	C
2	75	40	3	0	0	B	0				C229	0	0	0	3	0	15.5	2	1	A
1	64	140	3	0	0	C	0				C229	0	0	0	3	0	4.4	1	1	A
1	71	20	1	0	0	0	0					0	0	1	1	1	57.5	2	1	A
1	32	20	1	0	0	0	0					0	0	1	1	1	50.5	1	1	A
2	55	50	1	0	0	A	1				C229	0	0	1	2	0	60	1	2	A
1	49	38	2	0	0	B	0				R99	0	0	0	2	0	23.7	4	2	B
2	68	28	1	0	0	A	0					1	1	0	1	1	72.8	2	1	A
2	80	42	3	0	0	C	0				C229	0	0	0	3	0	24.3	1	1	B
2	56	23	2	0	0	A	1				C229	0	0	1	2	0	35.2	2	2	B
1	78	22	1	0	0	A	0			1552		0	0	0	1	0	3.3	2	1	B
1	81		3	0	0	B	0			1550		0	0	0	3	0	4.1	2	2	B
2	76	20	1	0	0	0	0					0	0	0	1	1	72.6	4	1	A
1	59	29	2	0	0	A	0				C229	0	0	0	2	0	7	2	2	A
2	70	33	1	0	0	A	1				C229	0	0	0	1	0	46	2	1	A
1	58	42	1	0	0	A	0					0	0	0	1	1	47.3	2	1	A
1	76	24	1	0	0	A	1					0	0	0	1	1	70.6	2	1	B
1	63		3	1	0	C	0				K746	0	0	0	3	0	3.9	1	2	B
1	65	95	3	0	1	C	0			571		0	0	0	4	0	0.4	1	2	C
1	53	21	1	0	0	A	0					0	0	0	1	1	65.1	1	1	A
1	60	73	3	1	1	C	0			1552		0	0	0	4	0	7.8	1	2	A
1	78	45	1	0	0	C	0				C349	1	1	1	1	0	14	2	1	A
1	85	23	1	0	0	A	0				C229	0	0	0	1	0	8.4	2	1	A
1	39		3	0	1	C	0			1552		0	0	0	4	0	2.8	1	2	A
1	54	200	3	0	1	C	0				C229	0	0	0	4	0	8.5	1	2	A
1	49	26	1	0	0	A	0				X70	0	0	0	1	0	20.4	1	1	B
1	66	42	3	1	0	C	0					0	0	0	3	1	66.7	2	2	A
1	53	25	1	0	0	A	0				C229	0	0	0	1	0	40.9	2	1	A
2	55	30	1	0	1	D	0				C229	0	0	0	4	0	4.4	4	1	C
2	78	94	4	1	0	C	0				C229	0	0	0	3	0	2.9	2	2	B
2	64	38	1	0	0	A	1				C229	0	0	1	2	0	40.4	4	1	A
1	79		3	1	0	C	0			1552	C229	0	0	0	3	0	3.5	3	2	B
2	67	137	2	0	0	B	0			1552	C229	1	1	0	2	0	6.9	1	2	A
1	75	21	1	0	0	A	0					0	0	0	1	1	68.6	3	1	A
2	77	60	3	0	0	B	0			1552	C229	0	0	0	3	0	1.1	1	2	C
1	74	64	2	0	1	C	0				C229	0	0	0	4	0	28.5	2	1	A
1	69	80	2	1	0	C	0				C229	0	0	1	3	0	6.9	2	1	A
1	43	45	1	0	0	A	0					0	0	1	2	1	66.9	1	2	A
1	57		3	0	0	B	0				C229	0	0	0	3	0	30.7	4	2	A
2	65	17	3	0	0	B	0				C229	0	0	0	3	0	5.9	4	2	A
1	50		3	0	0	B	0			1550	C229	0	0	0	3	0	2.2	1	2	B
1	75	112	4	1	1	C	0				C220	0	0	0	4	0	21.2	1	2	B
1	47	18	2	0	0	A	1					0	0	1	1	1	65.3	1	2	A
1	77		3	0	0	B	0			1550	I850	0	0	0	3	0	2.3	1	1	A
1	31	170				C	1			1550	C229	0	0	1	3	0	4.2	3	1	B
1	51	110	1	0	0	B	1				C229	0	0	1	1	0	44.2	2	1	A
1	56		3	0	0	B	0				C229	0	0	0	3	0	11.4	2	1	A
1	45	80	1	0	0	B	1				C229	0	0	1	2	0	51.5	1	2	A
1	51		3	1	0	C	0				C229	0	0	0	3	0	6.4	4	2	A
2	52	70			1	C	0				C229	0	0	0	4	0	11.4	1	1	B
1	59	90			1	C	0				C229	1	1	0	4	0	10.4	4	1	A
1	71	27	2	0	0	A	1					0	0	0	2	1	46.1	2	2	A
1	69	46	1	0	0	A	0				C349	0	0	1	1	0	58.7	1	1	A
1	67	100	3	0	0	B	0				C349	0	0	0	3	0	3.8	2	2	A
2	69	13	1	0	0	0	1					1	1	0	1	1	56.1	1	1	A
1	62		3	1	1	D	0				C229	0	0	0	4	0	0.8	4	2	C
1	41	180	4	1	0	C	0			1552	C229	0	0	0	3	0	0.9	1	2	B
1	42	56	3	0	0	B	0			1552	C229	0	0	0	3	0	0.9	1	2	A
1	34		3	1	0	C	0				C229	0	0	0	3	0	4.5	1	2	B
1	51	39	1	0	0	A	0					0	0	1	1	1	62.2	1	1	A
1	37		3	0	0	B	0				C229	0	0	0	3	0	8.1	4	2	A
2	80	46				B	0					1	2	1	2	1	61.7	1	2	A
1	57		3	1	0	C	0				C229	0	0	0	3	0	1.3	1	2	A
2	74		3	1	0	C	0				C229	0	0	0	3	0	6.8	1	2	A
2	53	100	3	0	1	C	0				C229	0	0	0	4	0	4.8	4	2	A
2	83	101	3	0	1	C	0				C229	0	0	0	4	0	0.8	2	2	B
1	76	135	1	0	0	B	0				C229	1	2	0	1	0	6.2	4	1	A
1	51	95	3	0	0	B	0				K746	0	0	0	3	0	6.1	4	2	B
1	42		3	0	0	C	0				C229	0	0	0	3	0	2.7	1	2	B
1	76	16	1	0	0	0	1				D376	0	0	1	1	0	10.7	2	1	A
1	60	59	3	0	0	C	0					1	1	0	3	1	58.8	1	1	A
1	80	79	3	0	1	C	0				C229	0	0	0	4	0	0.8	3	2	A
2	58	50	3	1	0	C	0				A419	0	0	0	3	0	4.4	2	1	A
2	64	145	4	0	0	C	0					0	0	1	3	1	57.7	2	1	B
1	48	18	1	0	0	0	0				C229	0	0	1	1	0	36.8	1	1	A
2	85	27	1	0	0	A	0				C229	0	0	1	1	0	6.6	4	1	A
1	32	39	1	0	0	A	0					0	0	0	1	1	53.4	4	1	A
1	71	49	1	0	0	A	0					0	0	1	1	1	61.4	2	1	A
1	72	61	3	1	0	C	0				C229	0	0	0	3	0	1.3	2	2	B
1	55	20	1	0	0	0	0				C229	0	0	1	1	0	17.3	2	1	A
1	45	65	3		1	C	0				C229	0	0	0	4	0	8.2	1	2	B
1	71	101	3	1	0	C	0				C229	0	0	0	3	0	0.8	2	2	B
2	72	55	3	1	0	C	0				C229	0	0	0	3	0	4.3	2	2	B
2	81	50	3	0	0	C	0				C229	0	0	0	3	0	9.2	2	2	B
1	54	47	2	0	0	B	0				C97	0	0	0	2	0	10.5	1	2	B
1	60	26	1	0	0	A	0				C229	0	0	1	1	0	38.8	1	1	A
1	31	150	3	0	0	C	0				C229	0	0	0	3	0	6	1	2	A
2	70		3b	1	0	D	0				C229	0	0	0	4	0	1.6	2	2	C
2	84	115	3	0	0	B	0				C519	1	1	0	3	0	22.5	4	2	A
1	52	91	1	0	0	B	0					0	0	1	1	1	50	1	1	A
1	56	32	1	0	0	A	0					1	1	1	1	1	47.9	4	1	A
2	61	90	1	0	1	C	0				C229	0	0	0	4	0	8.1	2	1	A
1	57	33	1	0	0	A	0				C229	0	0	0	1	0	11.8	1	1	B
1	58	90	1	0	0	B	0					0	0	1	2	1	48	1	2	A
1	69	24	1	0	0	A	0					0	0	0	1	1	46.2	2	1	A
1	63	129	1	0	1	C	0				C229	0	0	0	4	0	2.4	1	1	B
1	63		3b	0	0	C	0				C229	0	0	0	3	0	1.2	1	2	A
2	67		3b	0	0	C	0				C229	0	0	0	3	0	3.3	4	1	A
1	43	150	3b	1	1	C	0				C229	0	0	0	4	0	1.7	1	2	B
2	37	13	3a	0	0	B	0					0	0	0	3	1	45.2	4	2	A
1	51	39	4	0	1	C	0				N179	0	0	0	4	0	2.8	1	2	B
2	77	22	1	0	0	A	0				K922	0	0	0	1	0	12.4	3	1	A
1	67	76	3b	0	0	D	0				C229	0	0	0	3	0	0.8	1	2	C
2	79	46	2	0	0	B	0				C229	0	0	0	2	0	37.2	2	2	A
1	69	128	3a	0	0	D	0				C229	0	0	0	3	0	4.8	4	2	B
1	44	42	3b	0	0	C	0				K746	0	0	0	3	0	9.2	2	2	B
1	77	96	3b	1	0	D	0				I219	0	0	0	4	0	3.8	1	2	C
2	43	200	3a	0	0	B	0				C229	0	0	0	3	0	6.2	4	2	A
2	64	119	3a	0	0	D	0				C229	0	0	0	3	0	2.7	1	2	C
2	69	30	1	0	0	A	0					0	0	0	1	1	36.8	2	1	A
